# Supplementary material for: NMR-based investigations of acyl-functionalized piperazines concerning their conformational behavior in solution
Source: RSC Adv. 2018 Dec 6;8(71):40921–33. doi: 10.1039/c8ra09152h (PMC9091627; doi:10.1039/c8ra09152h)
Supplement: RA-008-C8RA09152H-s002 [file RA-008-C8RA09152H-s002.cif]

# Electronic Supplementary Material (ESI) for RSC Advances.
# This journal is © The Royal Society of Chemistry 2018

####################################################################### 
# 
# This file contains crystal structure data downloaded from the 
# Cambridge Structural Database (CSD) hosted by the Cambridge 
# Crystallographic Data Centre (CCDC).
# 
# Full information about CCDC data access policies and citation 
# guidelines are available at http://www.ccdc.cam.ac.uk/access/V1 
# 
# Audit and citation data items may have been added by the CCDC. 
# Please retain this information to preserve the provenance of 
# this file and to allow appropriate attribution of the data. 
# 
#######################################################################

data_CM532
_database_code_depnum_ccdc_archive 'CCDC 1588729'
_audit_update_record             
;
2018-07-27 deposited with the CCDC.
2018-11-28 downloaded from the CCDC.
;
_audit_creation_date             july-27-2018
_audit_creation_method           'ciftab-2016(M. K\"ockerling, 2016)'

_chemical_melting_point_gt       445
_chemical_melting_point_lt       447
_chemical_name_systematic        
;
1-(4F-Fluorobenzoyl)-4-(4-nitrophenyl)piperazine
;

_chemical_formula_moiety         'C17 H16 F N3 O3'
_chemical_formula_sum            'C17 H16 F N3 O3'

_chemical_formula_weight         329.33


loop_
_atom_type_symbol
_atom_type_description
_atom_type_scat_dispersion_real
_atom_type_scat_dispersion_imag
_atom_type_scat_source
C C 0.0034 0.0017 'International Tables Vol C Tables 4.2.6.8 and 6.1.1.4'
H H 0.0000 0.0000 'International Tables Vol C Tables 4.2.6.8 and 6.1.1.4'
N N 0.0066 0.0034 'International Tables Vol C Tables 4.2.6.8 and 6.1.1.4'
O O 0.0114 0.0062 'International Tables Vol C Tables 4.2.6.8 and 6.1.1.4'
F F 0.0180 0.0106 'International Tables Vol C Tables 4.2.6.8 and 6.1.1.4'

_space_group_crystal_system      monoclinic
_space_group_IT_number           14
_space_group_name_H-M_alt        'P 21/n'
_space_group_name_Hall           '-P 2yn'

_shelx_space_group_comment       
;
The symmetry employed for this shelxl refinement is uniquely defined
by the following loop  which should always be used as a source of
symmetry information in preference to the above space-group names.
They are only intended as comments.
;

loop_
_space_group_symop_operation_xyz
'x, y, z'
'-x+1/2, y+1/2, -z+1/2'
'-x, -y, -z'
'x-1/2, -y-1/2, z-1/2'


_cell_length_a                   9.7759(6)
_cell_length_b                   14.3497(9)
_cell_length_c                   10.8895(7)
_cell_angle_alpha                90
_cell_angle_beta                 101.452(2)
_cell_angle_gamma                90
_cell_volume                     1497.2(2)
_cell_formula_units_Z            4
_cell_measurement_temperature    123(2)
_cell_measurement_reflns_used    9698
_cell_measurement_theta_min      2.5565
_cell_measurement_theta_max      36.3965

_exptl_crystal_description       yellow-orange
_exptl_crystal_colour            prism

_exptl_crystal_density_method    none
_exptl_crystal_density_diffrn    1.461
_exptl_crystal_F_000             688
_exptl_transmission_factor_min   0.54620
_exptl_transmission_factor_max   0.74710
_exptl_crystal_size_max          0.340
_exptl_crystal_size_mid          0.340
_exptl_crystal_size_min          0.095
_exptl_absorpt_coefficient_mu    0.109
_shelx_estimated_absorpt_T_min   0.964
_shelx_estimated_absorpt_T_max   0.990
_exptl_absorpt_correction_type   multi-scan
_exptl_absorpt_process_details   'Bruker-Nonius SADABS'

_diffrn_ambient_temperature      123(2)
_diffrn_radiation_wavelength     0.71073
_diffrn_radiation_type           MoK\a
_diffrn_radiation_source         'microfocus sealed tube'
_diffrn_measurement_device_type  'Bruker APEX-II CCD'
_diffrn_measurement_method       '\f and \w scans'
_diffrn_reflns_number            74137
_diffrn_reflns_av_unetI/netI     0.0346
_diffrn_reflns_av_R_equivalents  0.0728
_diffrn_reflns_limit_h_min       -16
_diffrn_reflns_limit_h_max       16
_diffrn_reflns_limit_k_min       -23
_diffrn_reflns_limit_k_max       23
_diffrn_reflns_limit_l_min       -18
_diffrn_reflns_limit_l_max       18
_diffrn_reflns_theta_min         2.378
_diffrn_reflns_theta_max         36.413
_diffrn_reflns_theta_full        25.000
_diffrn_measured_fraction_theta_max 0.990
_diffrn_measured_fraction_theta_full 0.980
_diffrn_reflns_Laue_measured_fraction_max 0.990
_diffrn_reflns_Laue_measured_fraction_full 0.980
_diffrn_reflns_point_group_measured_fraction_max 0.990
_diffrn_reflns_point_group_measured_fraction_full 0.980
_reflns_number_total             7230
_reflns_number_gt                6038
_reflns_threshold_expression     'I > 2\s(I)'
_reflns_Friedel_coverage         0.000
_reflns_Friedel_fraction_max     .
_reflns_Friedel_fraction_full    .
_reflns_special_details          
;                                                                               
 Reflections were merged by SHELXL according to the crystal                     
 class for the calculation of statistics and refinement.                        
 _reflns_Friedel_fraction is defined as the number of unique                    
 Friedel pairs measured divided by the number that would be                     
 possible theoretically  ignoring centric projections and                       
 systematic absences.                                                           
;

_computing_data_collection       'Bruker APEX2'
_computing_cell_refinement       'Bruker SAINT'
_computing_data_reduction        'Bruker SAINT'
_computing_structure_solution    'SHELXS-2014 (Sheldrick, 2014)'
_computing_molecular_graphics    'Bruker SHELXTL'
_computing_publication_material  'Bruker SHELXTL'
_computing_structure_refinement  'SHELXL-2014 (Sheldrick, 2014)'

_refine_ls_structure_factor_coef Fsqd
_refine_ls_matrix_type           full
_refine_ls_weighting_scheme      calc
_refine_ls_weighting_details     
'w=1/[\s^2^(Fo^2^)+(0.0481P)^2^+0.7250P] where P=(Fo^2^+2Fc^2^)/3'
_atom_sites_solution_primary     direct
_atom_sites_solution_secondary   difmap
_atom_sites_solution_hydrogens   geom
_refine_ls_hydrogen_treatment    constr
_refine_ls_extinction_method     SHELXL
_refine_ls_extinction_coef       0.071(9)
_refine_ls_extinction_expression Fc^*^=kFc[1+0.001xFc^2^\l^3^/sin(2\q)]^-1/4^
_refine_ls_number_reflns         7230
_refine_ls_number_parameters     218
_refine_ls_number_restraints     0
_refine_ls_R_factor_all          0.0609
_refine_ls_R_factor_gt           0.0478
_refine_ls_wR_factor_ref         0.1289
_refine_ls_wR_factor_gt          0.1175
_refine_ls_goodness_of_fit_ref   1.084
_refine_ls_restrained_S_all      1.084
_refine_ls_shift/su_max          0.001
_refine_ls_shift/su_mean         0.000

loop_
_atom_site_label
_atom_site_type_symbol
_atom_site_fract_x
_atom_site_fract_y
_atom_site_fract_z
_atom_site_U_iso_or_equiv
_atom_site_adp_type
_atom_site_occupancy
_atom_site_site_symmetry_order
_atom_site_calc_flag
_atom_site_refinement_flags_posn
_atom_site_refinement_flags_adp
_atom_site_refinement_flags_occupancy
_atom_site_disorder_assembly
_atom_site_disorder_group
O1 O 0.42222(7) 0.76538(4) 0.05457(6) 0.0182(1) Uani 1 1 d . . . . .
C1 C 0.38956(8) 0.68262(5) 0.06139(7) 0.0124(1) Uani 1 1 d . . . . .
C2 C 0.24755(8) 0.65077(5) -0.00424(7) 0.0127(1) Uani 1 1 d . . . . .
C3 C 0.21946(9) 0.64224(6) -0.13446(7) 0.0148(1) Uani 1 1 d . . . . .
H3A H 0.2921 0.6514 -0.1797 0.018 Uiso 1 1 calc R U . . .
C4 C 0.0851(1) 0.62033(6) -0.19845(8) 0.0173(2) Uani 1 1 d . . . . .
H4A H 0.0649 0.6140 -0.2871 0.021 Uiso 1 1 calc R U . . .
C5 C -0.01789(9) 0.60805(6) -0.12943(9) 0.0182(2) Uani 1 1 d . . . . .
F1 F -0.14905(7) 0.58721(5) -0.19058(7) 0.0290(2) Uani 1 1 d . . . . .
C6 C 0.00661(9) 0.61577(7) -0.00040(9) 0.0195(2) Uani 1 1 d . . . . .
H6A H -0.0664 0.6066 0.0443 0.023 Uiso 1 1 calc R U . . .
C7 C 0.14119(9) 0.63732(7) 0.06217(8) 0.0174(2) Uani 1 1 d . . . . .
H7A H 0.1607 0.6429 0.1509 0.021 Uiso 1 1 calc R U . . .
N1 N 0.47730(7) 0.61793(5) 0.12442(7) 0.0134(1) Uani 1 1 d . . . . .
C8 C 0.61466(8) 0.64479(6) 0.19492(8) 0.0148(1) Uani 1 1 d . . . . .
H8A H 0.6322 0.7113 0.1792 0.018 Uiso 1 1 calc R U . . .
H8B H 0.6875 0.6072 0.1666 0.018 Uiso 1 1 calc R U . . .
C9 C 0.62234(9) 0.62940(6) 0.33494(8) 0.0166(2) Uani 1 1 d . . . . .
H9A H 0.7178 0.6432 0.3816 0.020 Uiso 1 1 calc R U . . .
H9B H 0.5567 0.6721 0.3653 0.020 Uiso 1 1 calc R U . . .
N2 N 0.58635(8) 0.53273(5) 0.35731(7) 0.0168(1) Uani 1 1 d . . . . .
C10 C 0.44870(8) 0.50712(6) 0.28636(8) 0.0137(1) Uani 1 1 d . . . . .
H10A H 0.3767 0.5457 0.3143 0.016 Uiso 1 1 calc R U . . .
H10B H 0.4295 0.4410 0.3026 0.016 Uiso 1 1 calc R U . . .
C11 C 0.44085(8) 0.52140(5) 0.14647(7) 0.0131(1) Uani 1 1 d . . . . .
H11A H 0.5064 0.4785 0.1164 0.016 Uiso 1 1 calc R U . . .
H11B H 0.3453 0.5077 0.0999 0.016 Uiso 1 1 calc R U . . .
C12 C 0.67471(8) 0.47231(5) 0.43107(7) 0.0109(1) Uani 1 1 d . . . . .
C13 C 0.79904(8) 0.50403(5) 0.51048(7) 0.0131(1) Uani 1 1 d . . . . .
H13A H 0.8215 0.5685 0.5126 0.016 Uiso 1 1 calc R U . . .
C14 C 0.88776(8) 0.44249(5) 0.58472(7) 0.0132(1) Uani 1 1 d . . . . .
H14A H 0.9706 0.4648 0.6373 0.016 Uiso 1 1 calc R U . . .
C15 C 0.85628(8) 0.34783(5) 0.58281(7) 0.0123(1) Uani 1 1 d . . . . .
N3 N 0.95088(8) 0.28405(5) 0.65833(7) 0.0151(1) Uani 1 1 d . . . . .
O2 O 1.05701(7) 0.31550(5) 0.72741(7) 0.0199(1) Uani 1 1 d . . . . .
O3 O 0.92284(8) 0.19999(5) 0.65237(8) 0.0236(2) Uani 1 1 d . . . . .
C16 C 0.73470(9) 0.31443(5) 0.50611(8) 0.0146(1) Uani 1 1 d . . . . .
H16A H 0.7134 0.2498 0.5052 0.018 Uiso 1 1 calc R U . . .
C17 C 0.64551(9) 0.37529(5) 0.43172(8) 0.0139(1) Uani 1 1 d . . . . .
H17A H 0.5629 0.3520 0.3798 0.017 Uiso 1 1 calc R U . . .

loop_
_atom_site_aniso_label
_atom_site_aniso_U_11
_atom_site_aniso_U_22
_atom_site_aniso_U_33
_atom_site_aniso_U_23
_atom_site_aniso_U_13
_atom_site_aniso_U_12
O1 0.0219(3) 0.0114(2) 0.0201(3) 0.0024(2) 0.0012(2) -0.0012(2)
C1 0.0151(3) 0.0116(3) 0.0105(3) 0.0004(2) 0.0025(2) 0.0002(2)
C2 0.0147(3) 0.0109(3) 0.0121(3) 0.0005(2) 0.0018(2) 0.0016(2)
C3 0.0176(3) 0.0140(3) 0.0126(3) 0.0002(2) 0.0024(2) -0.0016(2)
C4 0.0201(4) 0.0147(3) 0.0153(3) 0.0000(2) -0.0005(3) -0.0021(3)
C5 0.0144(3) 0.0154(3) 0.0231(4) 0.0002(3) -0.0009(3) 0.0000(3)
F1 0.0162(3) 0.0338(4) 0.0335(3) -0.0020(3) -0.0036(2) -0.0051(2)
C6 0.0148(3) 0.0216(4) 0.0230(4) 0.0004(3) 0.0060(3) 0.0019(3)
C7 0.0163(3) 0.0216(4) 0.0150(3) 0.0005(3) 0.0049(3) 0.0019(3)
N1 0.0139(3) 0.0106(3) 0.0143(3) 0.0020(2) 0.0000(2) -0.0016(2)
C8 0.0130(3) 0.0127(3) 0.0179(3) 0.0028(2) 0.0013(2) -0.0026(2)
C9 0.0195(3) 0.0108(3) 0.0168(3) 0.0022(2) -0.0026(3) -0.0035(2)
N2 0.0165(3) 0.0114(3) 0.0190(3) 0.0055(2) -0.0048(2) -0.0047(2)
C10 0.0123(3) 0.0129(3) 0.0149(3) 0.0027(2) 0.0001(2) -0.0028(2)
C11 0.0144(3) 0.0100(3) 0.0142(3) -0.0004(2) 0.0012(2) -0.0008(2)
C12 0.0126(3) 0.0095(3) 0.0104(3) 0.0007(2) 0.0020(2) -0.0016(2)
C13 0.0136(3) 0.0096(3) 0.0150(3) 0.0002(2) 0.0002(2) -0.0021(2)
C14 0.0125(3) 0.0117(3) 0.0149(3) 0.0000(2) 0.0011(2) -0.0008(2)
C15 0.0131(3) 0.0100(3) 0.0139(3) 0.0011(2) 0.0026(2) 0.0013(2)
N3 0.0156(3) 0.0134(3) 0.0167(3) 0.0026(2) 0.0041(2) 0.0028(2)
O2 0.0168(3) 0.0214(3) 0.0196(3) 0.0003(2) -0.0012(2) 0.0032(2)
O3 0.0249(3) 0.0123(3) 0.0325(4) 0.0071(2) 0.0028(3) 0.0016(2)
C16 0.0165(3) 0.0090(3) 0.0178(3) -0.0001(2) 0.0023(2) -0.0013(2)
C17 0.0153(3) 0.0099(3) 0.0154(3) -0.0006(2) 0.0005(2) -0.0022(2)

_geom_special_details            
;
All esds (except the esd in the dihedral angle between two l.s. planes)
are estimated using the full covariance matrix. The cell esds are taken
into account individually in the estimation of esds in distances, angles
and torsion angles; correlations between esds in cell parameters are only
used when they are defined by crystal symmetry.  An approximate (isotropic)
treatment of cell esds is used for estimating esds involving l.s. planes.
;

loop_
_geom_bond_atom_site_label_1
_geom_bond_atom_site_label_2
_geom_bond_distance
_geom_bond_site_symmetry_2
O1 C1 1.236(1) .
C1 N1 1.355(1) .
C1 C2 1.501(1) .
C2 C7 1.393(1) .
C2 C3 1.395(1) .
C3 C4 1.395(1) .
C3 H3A 0.9500 .
C4 C5 1.382(1) .
C4 H4A 0.9500 .
C5 F1 1.356(1) .
C5 C6 1.382(1) .
C6 C7 1.391(1) .
C6 H6A 0.9500 .
C7 H7A 0.9500 .
N1 C8 1.460(1) .
N1 C11 1.462(1) .
C8 C9 1.528(1) .
C8 H8A 0.9900 .
C8 H8B 0.9900 .
C9 N2 1.463(1) .
C9 H9A 0.9900 .
C9 H9B 0.9900 .
N2 C12 1.367(1) .
N2 C10 1.459(1) .
C10 C11 1.524(1) .
C10 H10A 0.9900 .
C10 H10B 0.9900 .
C11 H11A 0.9900 .
C11 H11B 0.9900 .
C12 C13 1.419(1) .
C12 C17 1.421(1) .
C13 C14 1.381(1) .
C13 H13A 0.9500 .
C14 C15 1.392(1) .
C14 H14A 0.9500 .
C15 C16 1.395(1) .
C15 N3 1.438(1) .
N3 O3 1.236(1) .
N3 O2 1.239(1) .
C16 C17 1.378(1) .
C16 H16A 0.9500 .
C17 H17A 0.9500 .

loop_
_geom_angle_atom_site_label_1
_geom_angle_atom_site_label_2
_geom_angle_atom_site_label_3
_geom_angle
_geom_angle_site_symmetry_1
_geom_angle_site_symmetry_3
O1 C1 N1 122.95(8) . .
O1 C1 C2 119.31(7) . .
N1 C1 C2 117.73(7) . .
C7 C2 C3 119.93(8) . .
C7 C2 C1 120.68(7) . .
C3 C2 C1 119.17(7) . .
C2 C3 C4 120.21(8) . .
C2 C3 H3A 119.9 . .
C4 C3 H3A 119.9 . .
C5 C4 C3 118.19(8) . .
C5 C4 H4A 120.9 . .
C3 C4 H4A 120.9 . .
F1 C5 C4 118.75(8) . .
F1 C5 C6 118.24(8) . .
C4 C5 C6 123.00(8) . .
C5 C6 C7 118.16(8) . .
C5 C6 H6A 120.9 . .
C7 C6 H6A 120.9 . .
C6 C7 C2 120.50(8) . .
C6 C7 H7A 119.8 . .
C2 C7 H7A 119.8 . .
C1 N1 C8 120.61(7) . .
C1 N1 C11 125.60(7) . .
C8 N1 C11 113.11(6) . .
N1 C8 C9 110.15(7) . .
N1 C8 H8A 109.6 . .
C9 C8 H8A 109.6 . .
N1 C8 H8B 109.6 . .
C9 C8 H8B 109.6 . .
H8A C8 H8B 108.1 . .
N2 C9 C8 109.72(7) . .
N2 C9 H9A 109.7 . .
C8 C9 H9A 109.7 . .
N2 C9 H9B 109.7 . .
C8 C9 H9B 109.7 . .
H9A C9 H9B 108.2 . .
C12 N2 C10 124.07(7) . .
C12 N2 C9 123.68(7) . .
C10 N2 C9 112.17(6) . .
N2 C10 C11 110.70(7) . .
N2 C10 H10A 109.5 . .
C11 C10 H10A 109.5 . .
N2 C10 H10B 109.5 . .
C11 C10 H10B 109.5 . .
H10A C10 H10B 108.1 . .
N1 C11 C10 109.03(6) . .
N1 C11 H11A 109.9 . .
C10 C11 H11A 109.9 . .
N1 C11 H11B 109.9 . .
C10 C11 H11B 109.9 . .
H11A C11 H11B 108.3 . .
N2 C12 C13 121.30(7) . .
N2 C12 C17 121.35(7) . .
C13 C12 C17 117.36(7) . .
C14 C13 C12 120.92(7) . .
C14 C13 H13A 119.5 . .
C12 C13 H13A 119.5 . .
C13 C14 C15 120.26(7) . .
C13 C14 H14A 119.9 . .
C15 C14 H14A 119.9 . .
C14 C15 C16 120.25(7) . .
C14 C15 N3 119.83(7) . .
C16 C15 N3 119.90(7) . .
O3 N3 O2 122.52(8) . .
O3 N3 C15 118.72(7) . .
O2 N3 C15 118.76(7) . .
C17 C16 C15 119.91(7) . .
C17 C16 H16A 120.0 . .
C15 C16 H16A 120.0 . .
C16 C17 C12 121.29(7) . .
C16 C17 H17A 119.4 . .
C12 C17 H17A 119.4 . .

loop_
_geom_hbond_atom_site_label_D
_geom_hbond_atom_site_label_H
_geom_hbond_atom_site_label_A
_geom_hbond_distance_DH
_geom_hbond_distance_HA
_geom_hbond_distance_DA
_geom_hbond_angle_DHA
_geom_hbond_site_symmetry_A
C4 H4A O1 0.95 2.64 3.280(1) 125.3 4_575
C10 H10B O3 0.99 2.59 3.298(1) 128.1 4_565
C13 H13A O1 0.95 2.59 3.521(1) 168.6 4_676
_refine_diff_density_max         0.510
_refine_diff_density_min         -0.275
_refine_diff_density_rms         0.063

_shelxl_version_number           2014-1

_shelx_res_file                  
;
TITL MKCM553_0m_a.res in P2(1)/n
CELL  0.71073   9.7759  14.3497  10.8895   90.000  101.452   90.000
ZERR    4.000   0.0006   0.0009   0.0007    0.000    0.002    0.000
LATT  1
SYMM 1/2-X, 1/2+Y, 1/2-Z
SFAC C H N O F
DISP $C  0.00341  0.00169 11.32113!source kissel
DISP $H -0.00002  0.00000  0.66638!source kissel
DISP $N  0.00664  0.00342 19.38436!source kissel
DISP $O  0.01140  0.00623 32.03669!source kissel
DISP $F  0.01796  0.01064 50.80270!source kissel
UNIT 68 64 12 12 4
TEMP -150
SIZE 0.095 0.34 0.34
L.S. 20
ACTA 50
BOND $H
EQIV $1 x-1/2, -y+3/2, z-1/2
HTAB C4 O1_$1
EQIV $2 x-1/2, -y+1/2, z-1/2
HTAB C10 O3_$2
EQIV $3 x+1/2, -y+3/2, z+1/2
HTAB C13 O1_$3
LIST 4
FMAP 2
PLAN 10
WGHT    0.048100    0.725000
EXTI    0.071233
FVAR       0.97786
O1    4    0.422224    0.765376    0.054575    11.00000    0.02189    0.01142 =
         0.02007    0.00244    0.00120   -0.00125
C1    1    0.389563    0.682622    0.061393    11.00000    0.01515    0.01160 =
         0.01049    0.00038    0.00254    0.00024
C2    1    0.247551    0.650768   -0.004245    11.00000    0.01473    0.01094 =
         0.01206    0.00052    0.00183    0.00161
C3    1    0.219462    0.642242   -0.134458    11.00000    0.01764    0.01397 =
         0.01264    0.00020    0.00241   -0.00161
AFIX  43
H3A   2    0.292064    0.651385   -0.179699    11.00000   -1.20000
AFIX   0
C4    1    0.085088    0.620330   -0.198448    11.00000    0.02011    0.01472 =
         0.01530    0.00004   -0.00047   -0.00209
AFIX  43
H4A   2    0.064930    0.614022   -0.287054    11.00000   -1.20000
AFIX   0
C5    1   -0.017893    0.608050   -0.129425    11.00000    0.01440    0.01539 =
         0.02306    0.00016   -0.00086    0.00003
F1    5   -0.149047    0.587205   -0.190576    11.00000    0.01621    0.03379 =
         0.03353   -0.00199   -0.00355   -0.00514
C6    1    0.006614    0.615772   -0.000397    11.00000    0.01484    0.02159 =
         0.02304    0.00043    0.00601    0.00185
AFIX  43
H6A   2   -0.066435    0.606616    0.044324    11.00000   -1.20000
AFIX   0
C7    1    0.141188    0.637319    0.062166    11.00000    0.01628    0.02164 =
         0.01504    0.00049    0.00492    0.00194
AFIX  43
H7A   2    0.160705    0.642905    0.150860    11.00000   -1.20000
AFIX   0
N1    3    0.477299    0.617928    0.124416    11.00000    0.01394    0.01064 =
         0.01434    0.00197    0.00000   -0.00155
C8    1    0.614664    0.644786    0.194915    11.00000    0.01295    0.01268 =
         0.01791    0.00280    0.00131   -0.00261
AFIX  23
H8A   2    0.632171    0.711259    0.179194    11.00000   -1.20000
H8B   2    0.687513    0.607194    0.166635    11.00000   -1.20000
AFIX   0
C9    1    0.622335    0.629399    0.334945    11.00000    0.01946    0.01081 =
         0.01680    0.00218   -0.00261   -0.00349
AFIX  23
H9A   2    0.717816    0.643196    0.381579    11.00000   -1.20000
H9B   2    0.556716    0.672066    0.365327    11.00000   -1.20000
AFIX   0
N2    3    0.586353    0.532727    0.357313    11.00000    0.01645    0.01136 =
         0.01899    0.00549   -0.00484   -0.00471
C10   1    0.448696    0.507123    0.286358    11.00000    0.01228    0.01290 =
         0.01493    0.00272    0.00012   -0.00275
AFIX  23
H10A  2    0.376666    0.545732    0.314264    11.00000   -1.20000
H10B  2    0.429543    0.440991    0.302613    11.00000   -1.20000
AFIX   0
C11   1    0.440850    0.521405    0.146467    11.00000    0.01442    0.01003 =
         0.01416   -0.00037    0.00118   -0.00084
AFIX  23
H11A  2    0.506362    0.478502    0.116356    11.00000   -1.20000
H11B  2    0.345286    0.507714    0.099941    11.00000   -1.20000
AFIX   0
C12   1    0.674711    0.472307    0.431067    11.00000    0.01263    0.00951 =
         0.01042    0.00068    0.00200   -0.00160
C13   1    0.799042    0.504028    0.510480    11.00000    0.01361    0.00958 =
         0.01501    0.00024    0.00023   -0.00207
AFIX  43
H13A  2    0.821535    0.568489    0.512590    11.00000   -1.20000
AFIX   0
C14   1    0.887757    0.442486    0.584717    11.00000    0.01252    0.01170 =
         0.01488    0.00002    0.00112   -0.00080
AFIX  43
H14A  2    0.970598    0.464842    0.637301    11.00000   -1.20000
AFIX   0
C15   1    0.856281    0.347829    0.582805    11.00000    0.01312    0.00998 =
         0.01387    0.00114    0.00259    0.00128
N3    3    0.950880    0.284045    0.658330    11.00000    0.01557    0.01342 =
         0.01673    0.00263    0.00413    0.00282
O2    4    1.057006    0.315496    0.727405    11.00000    0.01683    0.02140 =
         0.01956    0.00026   -0.00120    0.00322
O3    4    0.922841    0.199995    0.652367    11.00000    0.02485    0.01230 =
         0.03253    0.00709    0.00283    0.00161
C16   1    0.734705    0.314429    0.506113    11.00000    0.01652    0.00905 =
         0.01782   -0.00011    0.00233   -0.00130
AFIX  43
H16A  2    0.713420    0.249805    0.505171    11.00000   -1.20000
AFIX   0
C17   1    0.645513    0.375290    0.431718    11.00000    0.01530    0.00991 =
         0.01542   -0.00062    0.00047   -0.00222
AFIX  43
H17A  2    0.562888    0.351950    0.379845    11.00000   -1.20000

AFIX   0
HKLF 4

REM  MKCM553_0m_a.res in P2(1)/n
REM R1 =  0.0478 for    6038 Fo > 4sig(Fo)  and  0.0609 for all    7230 data
REM    218 parameters refined using      0 restraints

END

WGHT      0.0481      0.7250

REM Highest difference peak  0.510,  deepest hole -0.275,  1-sigma level  0.063
Q1    1   0.0360  0.6152 -0.1547  11.00000  0.05    0.51
Q2    1   0.7328  0.4853  0.4746  11.00000  0.05    0.50
Q3    1   0.0705  0.6296  0.0342  11.00000  0.05    0.49
Q4    1  -0.0173  0.6160 -0.0671  11.00000  0.05    0.48
Q5    1   0.1573  0.6302 -0.1783  11.00000  0.05    0.47
Q6    1   0.6552  0.4244  0.4269  11.00000  0.05    0.45
Q7    1   0.8756  0.3908  0.5850  11.00000  0.05    0.43
Q8    1   0.8044  0.3311  0.5490  11.00000  0.05    0.42
Q9    1   0.6957  0.3485  0.4666  11.00000  0.05    0.42
Q10   1   0.1976  0.6444  0.0336  11.00000  0.05    0.42
;
_shelx_res_checksum              32918

_shelx_hkl_file                  
;
   3   0   0    0.30    0.50
   3   0   0    1.10    1.40
   3   0   0    0.60    0.80
   3   0   0    0.50    0.70
  -3   0   0    0.70    0.60
  -3   0   0    0.40    0.80
  -3   0   0    0.30    0.80
  -3   0   0   -0.80    1.40
   3   0   0   -0.70    0.80
  -5   0   0   -2.40    2.40
  -5   0   0    2.60    1.40
  -5   0   0    2.60    0.60
  -5   0   0    1.50    1.30
   5   0   0    4.70    2.60
   5   0   0    1.80    1.40
   5   0   0    3.00    1.30
   5   0   0    2.30    1.20
  -5   0   0    2.50    0.90
   5   0   0    1.90    0.70
   6   0   0  841.82   62.69
  -6   0   0  821.92   62.39
  -6   0   0  866.11   62.99
  -6   0   0  839.52   63.69
  -6   0   0  908.21   62.59
   6   0   0  708.83   62.89
  -6   0   0  745.03   62.99
   6   0   0  740.13   62.49
   7   0   0    1.30    1.80
   7   0   0    0.50    0.70
  -7   0   0    1.70    1.80
  -7   0   0    1.00    0.70
  -7   0   0   -2.70    3.20
  -7   0   0    0.10    1.20
   7   0   0    0.10    1.90
  -7   0   0    0.40    1.80
   7   0   0    1.00    1.50
   7   0   0    0.10    3.50
   8   0   0    7.80    2.90
  -8   0   0    9.70    2.90
  -8   0   0   16.00    4.90
  -8   0   0   12.80    2.90
   8   0   0   13.60    2.40
  -8   0   0   15.20    1.70
   8   0   0   14.70    3.20
  -8   0   0   15.70    2.20
   8   0   0   12.10    2.00
  -9   0   0   -1.00    0.80
   9   0   0   -4.20    1.80
 -10   0   0  241.48   22.40
 -10   0   0  266.77   20.10
 -10   0   0  254.97   19.40
  10   0   0  221.68   20.90
  10   0   0  256.87   20.20
  10   0   0  264.57   19.50
 -10   0   0  219.88   20.90
 -10   0   0  266.17   21.10
 -11   0   0   -7.70    4.90
  11   0   0    0.20    0.70
  11   0   0   -0.40    2.40
  11   0   0   -3.80    3.00
  11   0   0    0.20    1.00
 -11   0   0   -2.00    3.00
  12   0   0   -1.50    2.40
 -12   0   0   -5.20    5.90
 -12   0   0   -0.70    3.40
  12   0   0   -0.70    3.50
  12   0   0   -1.10    2.90
 -13   0   0    2.50    3.90
 -13   0   0   -2.10    6.90
  13   0   0   -3.10    3.50
  13   0   0    1.40    4.00
  13   0   0   -0.30    2.80
 -14   0   0   48.00    9.50
  14   0   0   71.49    7.80
 -14   0   0   65.59   12.90
  14   0   0   59.79    8.10
  14   0   0   75.39   10.00
  15   0   0   -0.10    4.10
  15   0   0   15.30   10.00
  15   0   0    3.50    3.50
 -15   0   0   15.30    8.70
 -15   0   0    6.80    5.10
  -1  -1   0  291.57   22.30
  -1  -1   0  264.37   22.30
  -1  -1   0  312.87   22.20
  -1  -1   0  293.07   22.40
  -1   1   0  302.27   22.20
   1   1   0  272.77   22.30
   1   1   0  267.27   22.30
   1   1   0  294.57   22.40
   2  -1   0  515.05   42.80
  -2  -1   0  567.94   43.00
  -2  -1   0  579.94   42.70
  -2  -1   0  522.65   42.80
  -2  -1   0  531.15   42.80
   2   1   0  541.05   42.80
   2   1   0  627.14   43.00
   2   1   0  604.54   42.70
   2   1   0  483.55   42.80
  -3  -1   0  321.97   23.40
  -3  -1   0  282.37   23.60
  -3  -1   0  290.97   23.30
  -3  -1   0  277.87   23.60
  -3  -1   0  338.37   23.50
   3  -1   0  304.77   23.40
   3  -1   0  272.27   23.60
  -3  -1   0  301.77   23.90
   3   1   0  265.97   23.60
  -3   1   0  298.07   23.60
   3   1   0  299.27   23.40
   3   1   0  274.37   23.40
   3   1   0  319.67   23.60
  -3   1   0  310.27   23.60
   3   1   0  354.46   23.90
  -3   1   0  320.27   23.40
  -4  -1   0    1.30    0.40
   4  -1   0    1.10    1.10
  -4  -1   0    1.70    0.80
   4  -1   0    2.00    1.20
  -4  -1   0    1.10    1.20
   4  -1   0    2.00    0.90
  -4  -1   0   -1.60    1.90
  -4  -1   0    1.60    1.10
   4  -1   0    3.50    2.40
   4   1   0    0.00    1.10
   4   1   0    0.90    0.90
   4   1   0    2.90    2.00
   4   1   0    1.40    0.60
   4   1   0    1.80    1.20
  -4   1   0    3.00    0.80
  -4   1   0    1.20    2.10
  -4   1   0    2.10    1.00
   5  -1   0  691.53   53.69
   5  -1   0  608.94   53.89
  -5  -1   0  763.22   53.59
  -5  -1   0  628.14   53.89
  -5  -1   0  691.23   53.89
  -5  -1   0  694.03   54.49
   5  -1   0  671.73   53.59
   5   1   0  712.13   53.69
  -5   1   0  767.62   54.49
  -5   1   0  738.63   53.89
  -5   1   0  665.43   53.89
  -5   1   0  749.33   53.59
   5   1   0  604.04   53.89
   5   1   0  773.62   53.99
   5   1   0  629.44   53.49
   6  -1   0  321.37   25.50
   6  -1   0  325.17   25.60
  -6  -1   0  319.17   25.20
  -6  -1   0  322.77   26.60
  -6  -1   0  361.16   25.50
   6  -1   0  296.07   25.90
  -6  -1   0  297.77   25.90
  -6  -1   0  331.57   25.90
  -6   1   0  336.57   25.80
  -6   1   0  334.77   26.60
   6   1   0  300.17   25.40
   6   1   0  336.37   25.60
  -6   1   0  357.56   25.50
  -6   1   0  306.37   25.90
   6   1   0  294.17   25.90
   6   1   0  377.16   26.00
  -7  -1   0  297.87   25.60
   7  -1   0  284.87   25.50
  -7  -1   0  300.47   26.40
  -7  -1   0  311.27   24.80
  -7  -1   0  330.17   25.60
   7  -1   0  329.97   25.20
   7  -1   0  284.27   24.90
   7  -1   0  313.67   25.10
  -7  -1   0  371.06   25.20
   7   1   0  363.36   25.70
  -7   1   0  284.07   25.50
   7   1   0  289.57   25.60
  -7   1   0  347.67   25.60
   7   1   0  329.77   25.20
  -7   1   0  365.96   25.10
   7   1   0  295.77   24.90
  -7   1   0  346.17   24.90
  -7   1   0  321.17   26.50
  -8  -1   0  133.59   12.00
   8  -1   0  127.19   11.00
  -8  -1   0  153.08   11.30
   8  -1   0  139.69   11.50
  -8  -1   0  125.39   13.20
  -8  -1   0  115.09   12.00
  -8  -1   0  141.79   10.70
   8   1   0  114.49   12.00
  -8   1   0  115.89   11.90
  -8   1   0  143.99   12.00
  -8   1   0  147.09   10.90
   8   1   0  152.38   11.50
   8   1   0  140.19   11.00
  -8   1   0  155.28   11.30
   8   1   0  160.28   12.20
  -8   1   0  129.79   13.20
  -9  -1   0  103.49   10.90
   9  -1   0  119.89    9.60
   9  -1   0  123.39   10.30
  -9  -1   0  131.69   10.20
   9  -1   0  103.69    9.40
  -9  -1   0  129.89   11.10
  -9  -1   0  112.19   12.80
   9  -1   0   99.19   10.90
  -9   1   0  115.19   12.50
   9   1   0  138.29    9.60
  -9   1   0  122.19   11.10
  -9   1   0  129.89   10.00
  -9   1   0  129.29    9.60
   9   1   0  123.59   10.30
   9   1   0  100.79   10.90
  10  -1   0   11.50    2.00
  10  -1   0    9.30    3.50
 -10  -1   0   10.00    3.90
 -10  -1   0   10.80    5.60
  10  -1   0   12.80    2.90
  10  -1   0   16.90    1.50
 -10  -1   0   12.00    2.90
 -10  -1   0   13.20    3.70
 -10   1   0   10.90    4.10
 -10   1   0   20.10    2.90
 -10   1   0   12.50    2.00
 -10   1   0    7.90    5.70
 -10   1   0    8.60    3.30
  10   1   0   14.90    2.10
  10   1   0   11.60    3.70
  10   1   0   15.10    3.00
 -11  -1   0   -2.20    3.10
  11  -1   0    2.80    0.70
  11  -1   0    2.60    0.80
  11  -1   0    2.00    2.60
  11  -1   0    2.30    3.30
 -11  -1   0   -5.10    5.30
 -11   1   0    1.80    3.20
  11   1   0    2.20    0.90
  11   1   0    2.70    2.30
  11   1   0    0.30    2.50
 -11   1   0    2.50    1.00
  11   1   0   -0.70    3.10
 -11   1   0   -5.40    5.40
  12  -1   0   -1.00    3.00
 -12  -1   0   -4.60    6.30
 -12  -1   0   -1.40    3.40
  12  -1   0   -1.10    2.40
  12  -1   0    1.60    3.60
  12   1   0    1.30    3.70
  12   1   0    0.10    2.00
  12   1   0    2.80    3.00
 -12   1   0   -8.00    5.60
 -12   1   0    0.30    3.40
  12   1   0   -4.20    2.40
  13  -1   0   45.80    8.10
  13  -1   0   45.90    6.10
 -13  -1   0   43.80    8.40
  13  -1   0   57.89    7.20
 -13  -1   0   45.80   11.30
  13   1   0   48.90    6.30
 -13   1   0   51.99   11.30
  13   1   0   54.09    8.50
 -13   1   0   41.20    8.40
 -14  -1   0   53.79   13.00
  14  -1   0   44.90    6.30
  14  -1   0   58.29    9.10
 -14  -1   0   41.80    8.70
  14  -1   0   53.79    6.40
  14   1   0   53.09    7.10
 -14   1   0   29.90    6.50
  14   1   0   39.80    6.40
 -14   1   0   40.80   10.10
 -15  -1   0   68.19   13.90
  15  -1   0   54.89    7.00
 -15  -1   0   35.30    7.30
  15  -1   0   45.70    6.70
  15   1   0   38.90    6.50
 -15   1   0   47.00    9.80
  15   1   0   53.09    7.60
   0  -2   0    4.90    0.70
   0  -2   0    4.30    0.70
   0  -2   0    3.80    0.50
   0  -2   0    3.50    0.40
   0   2   0    3.30    0.40
   0   2   0    4.60    0.40
   0   2   0    4.90    0.70
   0   2   0    3.80    0.50
   0   2   0    3.60    0.70
   2  -2   0   97.39    7.80
  -2  -2   0   88.99    7.90
  -2  -2   0   90.19    8.20
  -2  -2   0  106.49    7.60
   2  -2   0   94.99    7.60
  -2  -2   0   85.99    7.90
  -2  -2   0   96.49    7.70
  -2   2   0  110.89    7.80
   2   2   0  102.69    7.60
   2   2   0   86.89    7.80
   2   2   0  100.99    7.90
  -2   2   0   88.99    7.50
  -2   2   0   96.59    7.60
  -2   2   0  109.99    7.70
   2   2   0   97.69    7.70
   2   2   0   92.79    8.10
  -3  -2   0 1226.18   94.79
  -4  -2   0   87.29    6.20
   4  -2   0   70.19    6.10
   4  -2   0   77.09    5.90
  -4  -2   0   72.39    6.50
  -4  -2   0   80.99    6.20
  -4  -2   0   70.69    6.10
  -4  -2   0   70.29    7.10
   4  -2   0   67.49    6.40
   4   2   0   79.49    6.20
  -4   2   0   84.29    6.40
   4   2   0   67.49    6.70
   4   2   0   71.89    6.10
  -4   2   0   85.39    6.10
   4   2   0   62.39    6.50
   4   2   0   86.29    7.00
   5  -2   0   91.69    8.20
  -5  -2   0  103.09    9.80
   5  -2   0   95.09    8.80
  -5  -2   0  120.89    8.50
   5  -2   0  115.39    8.60
  -5  -2   0   98.79    9.10
   5  -2   0  105.39    8.50
  -5  -2   0  102.49    9.00
   5   2   0  101.29    8.60
   5   2   0   96.89    8.90
  -5   2   0  114.29    9.70
  -5   2   0  106.99    8.90
  -5   2   0  116.59    8.80
   5   2   0  103.59    8.40
   5   2   0  108.79    8.90
   6  -2   0 1234.38  105.69
   6  -2   0 1345.87  105.39
  -6  -2   0 1239.08  105.79
  -6  -2   0 1320.87  105.79
   6  -2   0 1341.17  105.49
  -6  -2   0 1358.06  106.49
  -6  -2   0 1476.15  105.49
  -6   2   0 1311.17  105.79
   6   2   0 1369.46  105.49
   6   2   0 1470.25  105.89
  -6   2   0 1498.15  105.39
   6   2   0 1187.48  105.79
  -6   2   0 1512.15  105.79
  -6   2   0 1439.26  106.39
  -7  -2   0   23.50    4.00
   7  -2   0   21.60    1.80
   7  -2   0   26.10    3.20
   7  -2   0   22.40    2.90
  -7  -2   0   17.40    4.70
  -7  -2   0   20.50    3.00
  -7  -2   0   17.60    3.20
   7  -2   0   19.30    3.70
   7   2   0   24.10    4.00
   7   2   0   19.50    3.00
  -7   2   0   24.50    3.60
   7   2   0   25.50    5.20
   7   2   0   23.50    2.50
  -7   2   0   20.50    3.60
   7   2   0   18.50    3.20
  -7   2   0   26.80    2.80
  -7   2   0   20.80    4.70
   8  -2   0   13.00    2.20
   8  -2   0   14.90    2.30
  -8  -2   0   11.80    3.10
   8  -2   0   15.80    3.50
  -8  -2   0   14.10    3.20
  -8  -2   0   12.30    5.00
   8  -2   0   17.10    2.60
   8  -2   0    7.70    3.00
  -8  -2   0   16.70    2.50
  -8   2   0   14.20    3.00
   8   2   0   15.40    2.20
   8   2   0   11.00    3.00
   8   2   0   17.80    2.50
  -8   2   0   18.10    2.30
  -8   2   0    9.20    4.70
  -8   2   0   13.80    3.00
   8   2   0   10.90    3.10
  -9  -2   0  291.97   23.80
   9  -2   0  252.07   23.60
   9  -2   0  268.67   22.60
  -9  -2   0  288.97   25.00
  -9  -2   0  256.97   23.70
   9  -2   0  279.47   23.10
  -9  -2   0  322.47   23.00
  -9   2   0  329.27   23.70
   9   2   0  329.77   22.70
  -9   2   0  317.37   22.90
   9   2   0  255.07   23.60
  -9   2   0  247.78   23.50
   9   2   0  329.97   23.10
  -9   2   0  272.97   24.90
  10  -2   0   60.79    6.00
  10  -2   0   54.39    4.70
 -10  -2   0   56.19    6.10
 -10  -2   0   48.30    7.00
 -10  -2   0   41.20    8.80
  10  -2   0   46.70    7.10
 -10   2   0   53.29    7.00
  10   2   0   49.40    7.10
 -10   2   0   72.09    9.50
 -10   2   0   42.20    8.90
 -10   2   0   60.49    5.30
  10   2   0   60.09    5.90
 -10   2   0   62.69    5.60
  11  -2   0    1.40    0.70
 -11  -2   0    0.50    3.30
 -11  -2   0   -5.50    5.30
  11  -2   0   -2.00    2.50
  11  -2   0    0.90    3.20
  11   2   0    0.40    1.60
 -11   2   0   -6.80    5.10
  11   2   0   -0.40    3.30
  11   2   0    5.10    2.60
  11   2   0   -3.00    2.20
 -11   2   0    2.10    3.20
  11   2   0    2.50    1.00
  12  -2   0    3.00    3.00
  12  -2   0    1.90    3.70
 -12  -2   0   -1.40    6.20
  12  -2   0    5.00    2.50
 -12  -2   0   -2.10    3.90
 -12   2   0    4.20    4.00
  12   2   0   -0.10    2.60
  12   2   0    4.50    2.80
 -12   2   0    0.20    6.00
  12   2   0    2.50    3.80
  12   2   0    2.50    1.70
 -12   2   0    3.50    1.30
  13  -2   0   11.50    3.00
  13  -2   0   14.00    3.90
  13  -2   0   12.00    4.50
 -13  -2   0    9.20    7.50
 -13  -2   0   10.00    4.40
  13   2   0   12.60    4.70
 -13   2   0   10.90    4.40
 -13   2   0   11.30    7.40
  13   2   0    8.20    3.20
 -14  -2   0    8.20    7.70
  14  -2   0   11.80    4.90
  14  -2   0    6.40    3.20
  14  -2   0    4.60    3.90
 -14  -2   0    3.30    4.50
 -14   2   0    5.40    4.50
 -14   2   0    3.50    7.50
  14   2   0    1.90    3.20
  14   2   0    3.60    3.70
  14   2   0   12.60    5.00
 -15  -2   0   18.10    5.70
  15  -2   0   21.10    4.30
  15  -2   0   17.70    5.00
 -15  -2   0   19.70    9.50
  15   2   0    8.20    3.90
 -15   2   0    9.20    5.30
 -15   2   0   26.70    9.50
  15   2   0    7.00    4.80
  -2  -3   0  334.17   29.50
  -2  -3   0  346.07   29.60
   2  -3   0  383.46   29.40
  -2  -3   0  383.76   29.40
  -2  -3   0  385.56   29.40
  -2  -3   0  375.36   29.40
   2  -3   0  419.76   29.50
   2   3   0  365.66   29.60
   2   3   0  405.26   29.40
   2   3   0  367.56   29.70
   2   3   0  342.47   29.50
   2   3   0  404.76   29.40
  -2   3   0  417.96   29.40
  -3  -3   0 1049.89   81.79
  -3  -3   0 1011.80   81.49
  -3  -3   0  994.70   81.49
   3   3   0 1064.49   81.49
   3   3   0 1174.18   81.79
   3   3   0 1019.00   81.49
  -4  -3   0  377.06   31.70
  -4  -3   0  387.46   31.10
  -4  -3   0  371.56   31.30
  -4  -3   0  361.96   31.40
   4  -3   0  405.46   31.10
   4  -3   0  370.46   31.30
  -4  -3   0  421.16   31.10
   4   3   0  389.96   31.30
  -4   3   0  432.46   31.30
  -4   3   0  462.55   31.30
   4   3   0  352.26   31.30
   4   3   0  417.76   31.10
  -4   3   0  419.26   31.00
   4   3   0  430.46   32.00
   4   3   0  402.36   31.10
   4   3   0  395.96   30.80
   5  -3   0   89.69    8.40
  -5  -3   0  108.19    8.10
  -5  -3   0   85.69    8.60
  -5  -3   0  111.39    8.00
  -5  -3   0   97.99    8.00
  -5  -3   0   93.09    9.10
  -5  -3   0   90.09    8.50
   5   3   0   87.59    8.20
  -5   3   0  100.99    8.50
  -5   3   0  101.09    8.40
  -5   3   0  105.69    8.00
   5   3   0  102.19    8.00
  -5   3   0  109.89    9.20
   5   3   0   84.29    8.50
   5   3   0  102.79    8.50
   6  -3   0  350.96   27.40
  -6  -3   0  324.37   28.50
  -6  -3   0  318.37   27.80
  -6  -3   0  309.17   27.90
   6  -3   0  360.86   27.60
   6  -3   0  321.27   27.80
  -6  -3   0  392.26   27.50
  -6   3   0  379.16   28.60
   6   3   0  343.37   27.50
   6   3   0  317.47   27.90
   6   3   0  345.57   27.40
   6   3   0  355.66   27.90
  -6   3   0  402.96   27.40
  -6   3   0  400.76   27.80
  -6   3   0  347.17   27.90
   7  -3   0  156.78   12.50
   7  -3   0  156.08   12.70
   7  -3   0  133.79   13.10
  -7  -3   0  136.99   13.20
  -7  -3   0  150.98   13.20
  -7  -3   0  144.59   14.10
  -7  -3   0  177.08   12.70
   7   3   0  142.79   13.20
   7   3   0  157.78   13.20
  -7   3   0  149.39   14.10
   7   3   0  169.08   12.60
  -7   3   0  169.48   12.50
  -7   3   0  174.28   13.00
  -7   3   0  140.89   13.00
   7   3   0  171.28   12.50
   8  -3   0 1668.93  131.99
   8  -3   0 1734.83  131.79
  -8  -3   0 1629.94  133.19
  -8  -3   0 1556.74  132.39
   8  -3   0 1525.95  132.29
  -8  -3   0 1989.50  131.89
  -8  -3   0 1695.73  132.39
   8   3   0 1767.02  131.89
  -8   3   0 1666.53  133.09
   8   3   0 1798.82  131.69
   8   3   0 1876.91  132.49
  -8   3   0 1571.74  132.29
  -8   3   0 1823.92  131.79
   8   3   0 1569.24  132.39
  -9  -3   0 1064.79   91.19
   9  -3   0 1197.68   90.59
  -9  -3   0 1367.36   90.69
   9  -3   0 1185.18   90.69
   9  -3   0 1060.29   91.09
  -9  -3   0 1157.78   92.29
   9  -3   0 1060.29   90.29
  -9  -3   0 1192.28   91.29
   9   3   0 1044.90   91.19
  -9   3   0 1198.78   92.29
  -9   3   0 1288.57   90.49
  -9   3   0 1062.59   91.09
   9   3   0 1219.28   90.69
   9   3   0 1245.38   90.39
  -9   3   0 1186.38   90.39
 -10  -3   0   -1.20    2.80
  10  -3   0    1.10    2.50
 -10  -3   0   -2.20    4.80
  10  -3   0    1.80    1.10
  10  -3   0    1.20    2.90
  10  -3   0    1.50    1.00
 -10  -3   0    0.20    2.60
  10   3   0   -3.90    2.00
  10   3   0    1.80    1.70
 -10   3   0    0.40    1.40
  10   3   0    3.50    2.20
  10   3   0   -0.70    3.00
 -10   3   0    2.60    2.20
 -10   3   0    1.40    2.80
 -11  -3   0   38.40    8.20
  11  -3   0   46.20    5.60
  11  -3   0   34.20    6.80
  11  -3   0   44.30    3.80
 -11  -3   0   32.90    6.90
  11   3   0   53.59    5.50
 -11   3   0   37.80    8.10
 -11   3   0   47.00    4.20
  11   3   0   42.10    6.80
 -11   3   0   41.30    6.50
  11   3   0   32.10    5.20
  12  -3   0   14.20    3.50
 -12  -3   0   12.30    6.90
  12  -3   0   13.00    4.40
  12   3   0   11.60    3.20
 -12   3   0    9.30    5.50
  12   3   0    7.90    3.00
  12   3   0    9.80    4.20
 -12   3   0   14.40    7.80
 -12   3   0   10.30    2.10
  12   3   0   14.00    2.40
 -13  -3   0  203.68   20.00
 -13  -3   0  229.88   23.10
  13  -3   0  244.48   19.10
  13  -3   0  208.28   20.00
  13  -3   0  229.58   18.70
  13   3   0  221.98   19.40
 -13   3   0  223.28   22.20
  13   3   0  238.18   20.40
  13   3   0  230.98   18.80
 -13   3   0  209.98   20.00
 -14  -3   0    8.30    4.80
  14  -3   0    1.10    4.20
  14  -3   0    5.70    3.20
 -14  -3   0    7.00    7.80
  14  -3   0    6.90    5.00
 -14   3   0    4.40    4.30
 -14   3   0    4.70    7.30
  14   3   0    9.30    4.90
  14   3   0   -0.60    3.10
  14   3   0   -0.80    3.60
  15  -3   0   26.90    5.60
  15  -3   0   22.60    4.50
 -15  -3   0   18.60    9.80
 -15  -3   0   22.90    6.20
 -15   3   0   16.40    5.60
  15   3   0   20.80    4.60
  15   3   0   26.00    5.50
 -15   3   0   32.30    9.90
  -1   4   0 1066.59   84.19
   1   4   0 1116.19   84.19
  -2  -4   0  357.16   27.40
  -2  -4   0  340.47   27.60
   2  -4   0  363.86   27.40
  -2  -4   0  316.37   27.60
  -2  -4   0  350.26   27.50
  -2  -4   0  343.27   27.50
  -2  -4   0  323.47   27.30
   2  -4   0  403.86   27.60
   2  -4   0  394.66   27.50
   2   4   0  356.06   27.50
  -2   4   0  361.76   27.50
   2   4   0  349.67   27.70
   2   4   0  341.37   27.80
   2   4   0  326.07   27.60
   2   4   0  309.07   27.40
   2   4   0  396.66   27.50
  -2   4   0  375.66   27.40
  -3   4   0 2670.23  205.88
  -4  -4   0   59.29    6.30
  -4  -4   0   70.79    6.10
   4  -4   0   70.29    5.80
  -4  -4   0   68.09    5.90
   4  -4   0   63.29    6.10
  -4  -4   0   74.19    5.80
  -4  -4   0   63.59    6.20
  -4   4   0   80.49    5.80
   4   4   0   66.49    6.20
   4   4   0   69.69    5.50
   4   4   0   68.69    5.80
   4   4   0   61.89    6.30
  -4   4   0   83.49    6.30
   4   4   0   80.09    5.90
   5  -4   0  356.26   26.60
   5  -4   0  316.27   27.20
  -5  -4   0  324.97   27.00
  -5  -4   0  365.16   26.60
  -5  -4   0  317.07   27.50
  -5  -4   0  320.17   27.00
  -5  -4   0  331.67   26.70
   5   4   0  296.17   27.00
  -5   4   0  363.16   26.60
   5   4   0  367.26   26.70
   5   4   0  339.07   27.00
   5   4   0  377.36   27.50
   5   4   0  327.57   26.60
  -5   4   0  369.96   27.00
  -6  -4   0 1341.47  110.59
  -6  -4   0 1336.87  109.69
   6  -4   0 1304.97  109.99
  -6  -4   0 1214.38  109.99
  -6  -4   0 1352.76  109.99
  -6  -4   0 1514.85  109.69
  -6  -4   0 1496.85  109.59
   6  -4   0 1414.36  109.59
  -6   4   0 1552.14  110.59
  -6   4   0 1357.66  109.99
   6   4   0 1628.84  110.59
   6   4   0 1474.25  109.69
   6   4   0 1405.46  110.09
   6   4   0 1509.55  109.69
   6   4   0 1288.87  109.99
  -6   4   0 1507.65  109.59
   7  -4   0   78.09    6.60
  -7  -4   0   66.49    7.50
  -7  -4   0   82.99    6.80
  -7  -4   0   70.19    8.90
   7  -4   0   71.99    7.40
  -7  -4   0   71.09    7.40
   7  -4   0   79.09    6.80
  -7   4   0   74.49    7.30
   7   4   0   74.09    7.50
   7   4   0   64.89    7.40
   7   4   0   80.79    6.70
   7   4   0   87.09    6.80
  -7   4   0   71.69    8.60
  -7   4   0   84.49    6.50
   8  -4   0 3292.97  250.47
   8  -4   0 3424.46  250.37
  -8  -4   0 3204.58  251.77
  -8  -4   0 3117.29  250.87
   8  -4   0 2928.11  250.77
  -8  -4   0 3571.04  250.47
  -8  -4   0 2910.51  250.87
  -8   4   0 3370.66  251.77
   8   4   0 3486.45  250.47
  -8   4   0 3718.03  250.37
  -8   4   0 2963.90  250.77
   8   4   0 2949.80  250.87
   9  -4   0  434.16   32.90
  -9  -4   0  471.75   33.00
  -9  -4   0  392.76   33.70
  -9  -4   0  412.56   34.90
   9  -4   0  399.06   33.60
  -9  -4   0  393.86   33.70
   9  -4   0  435.46   33.10
  -9   4   0  402.56   33.50
   9   4   0  437.76   33.00
   9   4   0  385.76   33.00
  -9   4   0  458.65   32.80
  -9   4   0  430.46   34.80
   9   4   0  387.76   33.60
  10  -4   0   10.20    1.50
 -10  -4   0    4.80    5.50
  10  -4   0    6.50    1.40
  10  -4   0    5.20    2.20
  10  -4   0    8.00    3.30
  10  -4   0    6.40    2.70
 -10  -4   0    3.20    3.20
 -10   4   0   10.10    2.70
 -10   4   0    0.00    5.20
  10   4   0    2.10    2.30
 -10   4   0    9.70    1.90
  10   4   0    7.20    2.50
  10   4   0    7.60    1.50
 -10   4   0    3.90    3.00
  10   4   0    2.90    3.30
  11  -4   0    2.20    1.00
  11  -4   0    0.60    1.10
  11  -4   0    1.80    2.70
 -11  -4   0   -0.90    3.30
  11  -4   0    1.30    3.20
 -11  -4   0   -2.40    5.40
 -11   4   0   -2.30    5.40
  11   4   0    2.80    2.70
  11   4   0   -1.30    2.30
 -11   4   0    1.00    3.10
 -11   4   0    3.70    1.70
  11   4   0   -1.80    3.40
 -12  -4   0    1.40    6.10
 -12  -4   0    0.80    6.10
  12  -4   0   -2.80    3.50
  12  -4   0    4.00    3.30
  12   4   0    6.60    4.20
  12   4   0    1.30    2.20
  12   4   0   -1.60    1.40
 -12   4   0    2.00    1.90
  12   4   0    0.20    2.90
  13  -4   0    6.60    3.80
  13  -4   0    7.30    3.40
 -13  -4   0    7.30    7.40
 -13  -4   0    3.90    4.30
  13  -4   0    5.50    4.30
 -13   4   0    4.80    6.80
  13   4   0    5.60    3.40
  13   4   0    5.50    2.90
  13   4   0    8.70    4.60
  13   4   0    0.80    2.50
 -13   4   0    7.10    4.00
  14  -4   0   55.29   10.00
 -14  -4   0   52.19    9.70
  14  -4   0   58.29    7.00
 -14  -4   0   45.60   11.00
  14  -4   0   35.50    6.50
 -14   4   0   48.90   12.10
  14   4   0   68.99   10.10
 -14   4   0   46.30    8.60
  14   4   0   51.49    7.40
  14   4   0   53.09    7.00
 -15  -4   0   55.59    9.00
  15  -4   0   59.59    9.30
  15  -4   0   84.29    8.80
 -15  -4   0   69.29   14.80
 -15  -4   0   68.19   11.30
  15   4   0   71.19    9.40
 -15   4   0   64.99   10.80
  15   4   0   68.79    8.50
   0  -5   0    0.80    0.40
   0  -5   0    0.40    0.70
   0  -5   0    0.20    0.70
   0  -5   0    0.50    1.10
   0   5   0    1.10    0.70
   0   5   0    1.00    0.90
   0   5   0    0.50    0.70
   0   5   0    0.40    0.40
   0   5   0    1.60    0.40
   0   5   0    2.30    1.20
   3  -5   0  176.88   13.70
  -3  -5   0  184.38   13.60
  -3  -5   0  162.68   13.60
  -3  -5   0  170.48   13.80
  -3  -5   0  174.78   13.70
  -3  -5   0  160.78   14.00
  -3  -5   0  155.88   14.00
   3  -5   0  196.18   13.90
  -3   5   0  188.58   13.70
  -3   5   0  184.58   13.50
   3   5   0  179.58   14.40
  -3   5   0  191.78   13.80
   3   5   0  158.78   13.60
   3   5   0  156.18   14.00
   3   5   0  161.28   14.00
  -4  -5   0  793.62   65.89
  -4  -5   0  854.31   65.89
  -4  -5   0  769.92   66.09
  -4  -5   0  729.73   66.09
   4  -5   0  813.52   65.99
  -4  -5   0  871.91   65.79
   4  -5   0  869.41   65.79
   4   5   0  878.51   66.49
   4   5   0  873.91   65.79
  -4   5   0  956.70   65.89
  -4   5   0  972.50   66.19
   4   5   0  787.52   66.09
   4   5   0  929.91   65.89
  -4   5   0  904.21   65.79
   4   5   0  748.63   65.79
  -5  -5   0  212.68   15.90
  -5  -5   0  190.38   17.10
  -5  -5   0  175.58   16.40
   5  -5   0  200.48   16.30
  -5  -5   0  187.98   16.40
  -5  -5   0  211.18   16.10
   5  -5   0  219.08   16.00
   5   5   0  185.88   16.40
   5   5   0  222.68   17.00
   5   5   0  180.08   16.00
   5   5   0  209.18   16.00
  -5   5   0  216.28   16.00
   5   5   0  184.58   16.40
  -5   5   0  239.98   16.50
   5   5   0  196.08   15.60
  -6  -5   0  103.99   11.20
   6  -5   0  115.09   10.40
   6  -5   0  121.19    9.90
  -6  -5   0  122.09    9.80
  -6  -5   0  129.49   10.10
  -6  -5   0  115.99    9.90
  -6  -5   0  113.49   10.50
   6   5   0  101.09    9.90
   6   5   0  111.29   10.60
   6   5   0  140.59   11.40
  -6   5   0  130.99    9.90
  -6   5   0  123.39   10.40
  -6   5   0  132.09   11.40
   6   5   0  136.39    9.90
   6   5   0  116.49   10.40
   6   5   0  119.79    9.90
  -7  -5   0   15.00    3.10
   7  -5   0   15.10    2.50
  -7  -5   0   19.20    2.50
  -7  -5   0   12.50    4.50
   7  -5   0   14.20    2.30
   7  -5   0   13.60    2.80
  -7  -5   0   18.20    2.70
   7   5   0   11.60    3.00
  -7   5   0   11.60    2.70
  -7   5   0   16.40    2.40
   7   5   0   21.20    4.40
   7   5   0   17.70    2.70
  -7   5   0   15.40    3.40
   7   5   0   12.90    2.20
   7   5   0   14.60    3.00
   7   5   0   11.20    2.10
  -7   5   0   19.20    2.80
  -7   5   0   12.50    4.50
  -8  -5   0   -1.60    2.60
  -8  -5   0   -5.00    4.20
   8  -5   0    2.80    2.10
   8  -5   0    1.60    1.40
   8  -5   0   -1.10    2.30
   8  -5   0    0.40    1.70
  -8  -5   0   -0.40    2.70
  -8  -5   0   -0.30    2.00
   8   5   0   -0.80    1.70
   8   5   0   -3.20    2.60
  -8   5   0   -6.40    4.10
   8   5   0    3.40    4.40
  -8   5   0   -0.80    1.90
   8   5   0    0.60    1.90
  -8   5   0   -0.90    2.30
   8   5   0    1.10    1.30
  -8   5   0    2.60    2.40
  -9  -5   0   30.70    6.00
  -9  -5   0   32.90    8.00
  -9  -5   0   31.10    6.30
   9  -5   0   29.80    5.50
  -9  -5   0   38.20    4.50
   9  -5   0   34.60    4.20
   9  -5   0   35.40    4.60
  -9   5   0   38.00    6.00
  -9   5   0   31.90    6.70
  -9   5   0   30.60    5.50
   9   5   0   23.70    4.60
   9   5   0   27.10    4.20
   9   5   0   41.90    4.50
  10  -5   0   -1.00    2.10
 -10  -5   0   -0.90    5.00
 -10  -5   0   -2.70    3.00
  10  -5   0   -0.60    2.50
  10  -5   0   -2.20    2.80
  10   5   0    1.60    2.10
 -10   5   0   -0.80    2.70
  10   5   0   -3.50    2.00
  10   5   0    1.90    1.30
  10   5   0   -0.80    3.20
  11  -5   0   73.69    8.50
  11  -5   0   85.49    7.60
  11  -5   0   72.19    6.10
 -11  -5   0   61.19    8.60
 -11  -5   0   57.89   11.20
  11  -5   0   72.79    6.90
 -11   5   0   59.19   10.50
 -11   5   0   65.29    8.10
 -11   5   0   72.99    6.40
  11   5   0   74.99    7.30
  11   5   0   67.09    8.50
  11   5   0   59.59    7.00
 -12  -5   0  111.19   15.00
 -12  -5   0  106.29   12.30
  12  -5   0  118.89   12.20
  12   5   0  118.09   10.60
  12   5   0  114.79   12.30
 -12   5   0  108.29   14.10
  12   5   0  135.09   10.80
 -12   5   0  106.09   11.90
 -12   5   0  121.29    9.90
  13  -5   0  225.78   18.30
 -13  -5   0  200.38   19.60
 -13  -5   0  224.98   18.10
  13  -5   0  199.08   19.40
 -13  -5   0  209.48   22.00
  13  -5   0  201.68   18.10
  13   5   0  212.88   19.50
  13   5   0  214.78   17.80
 -13   5   0  179.08   18.80
 -13   5   0  210.78   21.40
  13   5   0  228.38   18.10
 -13   5   0  233.98   18.40
  14  -5   0    0.80    4.10
 -14  -5   0   12.90    4.50
  14  -5   0    6.70    3.40
 -14  -5   0    9.20    5.20
 -14  -5   0    6.40    8.50
  14  -5   0    8.80    5.30
 -14   5   0    7.80    4.60
  14   5   0    2.10    3.80
 -14   5   0   22.40    8.40
  14   5   0   14.30    5.60
  14   5   0   10.50    3.50
 -15  -5   0   28.60    6.30
  15  -5   0   52.69    7.50
 -15  -5   0   55.69   10.60
  15  -5   0   28.90    6.40
  15   5   0   42.40    7.20
 -15   5   0   49.00    9.40
  15   5   0   34.90    6.10
   1  -6   0  485.45   37.30
  -1  -6   0  453.35   37.50
  -1  -6   0  496.25   37.30
  -1  -6   0  535.65   37.60
   1  -6   0  422.76   37.30
  -1  -6   0  527.05   37.50
   1   6   0  426.66   37.20
  -1   6   0  441.66   37.30
   1   6   0  444.66   37.10
  -1   6   0  549.45   37.50
   1   6   0  480.65   37.50
   1   6   0  505.55   37.30
   1   6   0  481.75   37.20
  -2  -6   0  781.92   61.09
  -2  -6   0  742.43   61.39
  -2  -6   0  802.32   61.49
   2  -6   0  759.92   61.09
  -2  -6   0  778.72   61.19
   2   6   0  734.33   61.39
  -2   6   0  834.82   61.09
   2   6   0  746.93   61.09
   2   6   0  933.31   61.49
   3  -6   0  454.05   36.20
  -3  -6   0  474.85   35.90
  -3  -6   0  440.86   36.10
  -3  -6   0  446.66   35.90
  -3  -6   0  423.26   35.70
   3  -6   0  433.66   35.80
   3  -6   0  476.55   36.50
  -3  -6   0  475.45   35.80
   3  -6   0  494.15   35.90
  -3  -6   0  437.36   36.20
  -3   6   0  482.35   35.80
   3   6   0  416.86   36.10
  -3   6   0  497.85   36.20
  -3   6   0  475.75   35.70
   3   6   0  510.75   36.00
  -3   6   0  441.06   35.90
   3   6   0  459.95   36.50
  -4  -6   0   90.59    7.60
  -4  -6   0   81.69    8.20
  -4  -6   0   97.89    7.70
  -4  -6   0   78.89    8.20
  -4  -6   0   91.49    7.90
   4  -6   0  105.99    8.10
  -4  -6   0   98.09    7.90
   4  -6   0   91.19    7.70
   4   6   0   82.49    8.20
  -4   6   0  108.89    7.50
  -4   6   0  108.29    7.80
  -4   6   0   99.39    7.70
   4   6   0   86.29    7.70
   4   6   0   94.39    8.70
   4   6   0   90.49    8.30
   4   6   0   97.89    7.70
  -5  -6   0  309.37   24.30
  -5  -6   0  305.77   24.40
  -5  -6   0  298.17   24.70
   5  -6   0  332.07   24.30
   5  -6   0  291.77   24.50
  -5  -6   0  321.97   24.20
  -5  -6   0  269.47   24.60
  -5   6   0  327.67   24.20
   5   6   0  290.47   24.20
  -5   6   0  359.86   24.40
   5   6   0  282.27   24.60
   5   6   0  283.77   24.70
   5   6   0  302.87   24.00
   5   6   0  321.57   25.10
   5   6   0  339.07   24.20
  -6  -6   0  573.94   47.40
  -6  -6   0  544.45   47.70
  -6  -6   0  619.34   47.40
   6  -6   0  578.94   47.60
  -6  -6   0  641.34   47.30
   6  -6   0  600.34   47.30
  -6  -6   0  541.95   47.80
   6   6   0  607.54   47.30
   6   6   0  594.74   46.90
   6   6   0  546.75   47.70
   6   6   0  682.93   48.40
  -6   6   0  656.73   47.80
   6   6   0  697.53   47.40
  -6   6   0  643.84   47.30
   6   6   0  551.04   47.80
  -6   6   0  715.43   47.50
   6   6   0  542.05   47.30
  -7  -6   0   -2.60    3.70
  -7  -6   0    3.80    1.60
  -7  -6   0    2.10    1.50
   7  -6   0    2.00    2.20
   7  -6   0    2.00    2.90
   7  -6   0    5.70    1.40
  -7  -6   0    1.90    2.50
  -7  -6   0    0.00    2.60
  -7  -6   0    1.60    2.10
   7  -6   0   -1.60    5.00
   7  -6   0    3.10    1.80
   7   6   0    2.00    1.70
  -7   6   0    0.90    4.10
   7   6   0    0.40    1.70
  -7   6   0    1.90    2.10
   7   6   0    3.70    3.70
   7   6   0   -2.10    2.40
   7   6   0    3.30    2.50
  -7   6   0    2.60    1.70
  -7   6   0    2.30    1.90
  -7   6   0    3.60    2.30
   7   6   0    4.20    1.40
  -8  -6   0   47.70    6.80
  -8  -6   0   42.90    6.60
   8  -6   0   52.59    5.60
  -8  -6   0   56.29    5.50
   8  -6   0   52.39    6.30
  -8  -6   0   38.40    8.30
   8  -6   0   47.00    5.10
  -8  -6   0   52.09    5.60
   8   6   0   47.80    5.20
   8   6   0   51.39    5.20
  -8   6   0   62.49    6.10
   8   6   0   66.79    8.40
  -8   6   0   56.89    5.90
   8   6   0   36.60    6.30
  -8   6   0   48.60    7.90
  -8   6   0   49.30    6.00
  -9  -6   0   67.09    8.40
   9  -6   0   48.10    5.80
  -9  -6   0   41.30    6.60
  -9  -6   0   39.90    8.70
  -9  -6   0   60.59    5.70
   9  -6   0   38.90    8.00
  -9  -6   0   50.49    8.50
   9  -6   0   51.99    5.10
  -9   6   0   36.00    8.20
   9   6   0   47.70    5.30
   9   6   0   40.20    7.50
  -9   6   0   50.39    6.80
  -9   6   0   49.20    6.40
   9   6   0   60.19    5.20
  10  -6   0   54.89    5.70
 -10  -6   0   52.39    9.90
  10  -6   0   64.39    6.40
 -10  -6   0   47.40    7.30
  10  -6   0   52.69    7.10
 -10  -6   0   59.09    6.20
  10   6   0   67.49    5.80
 -10   6   0   51.29    6.90
 -10   6   0   39.50    9.10
  10   6   0   48.20    5.80
  10   6   0   48.30    7.30
  11  -6   0  218.98   16.90
 -11  -6   0  197.38   19.90
  11  -6   0  218.18   17.30
 -11  -6   0  212.18   17.20
 -11  -6   0  185.68   18.30
  11  -6   0  190.98   17.90
  11   6   0  191.18   16.90
 -11   6   0  189.18   17.80
  11   6   0  208.78   18.30
 -11   6   0  226.38   16.60
 -11   6   0  195.08   19.70
  11   6   0  216.28   17.00
  12  -6   0   88.69    9.00
 -12  -6   0   77.69   17.50
  12  -6   0   76.39    9.70
 -12  -6   0   81.59   10.20
 -12  -6   0   98.59    9.00
 -12   6   0   78.29    7.60
  12   6   0   75.09    8.20
 -12   6   0   72.69   12.20
  12   6   0   88.29    8.20
  12   6   0   85.39   10.20
 -12   6   0   74.09    9.60
  13  -6   0    0.10    4.30
  13  -6   0    1.40    4.40
 -13  -6   0   -2.50    3.70
 -13  -6   0    2.70    4.60
  13  -6   0    4.00    3.70
  13   6   0   -4.00    2.90
 -13   6   0    3.90    6.90
  13   6   0    3.40    4.40
 -13   6   0   -0.40    3.80
 -13   6   0   -1.50    2.40
  13   6   0   -0.20    2.90
  13   6   0   -1.00    3.10
  14  -6   0   16.70    4.90
 -14  -6   0   17.80    5.80
 -14  -6   0   11.00    4.70
  14   6   0   15.30    4.10
  14   6   0   15.00    4.30
 -14   6   0   12.70    5.00
 -14   6   0   21.80    8.60
  15  -6   0  642.94   48.00
 -15  -6   0  596.14   49.80
 -15  -6   0  600.14   48.50
 -15   6   0  537.25   49.20
  15   6   0  615.64   48.20
 -15   6   0  637.74   52.29
   0  -7   0   -0.20    1.00
   0  -7   0   -0.50    0.80
   0  -7   0    0.40    0.50
   0  -7   0    1.40    1.50
   0  -7   0    0.70    1.40
   0  -7   0    1.10    1.00
   0   7   0    0.90    1.00
   0   7   0    0.70    1.20
   0   7   0    0.40    0.60
   0   7   0    0.70    0.50
   0   7   0    1.00    0.60
   1   7   0 1912.51  157.18
   1   7   0 2115.49  156.98
  -1   7   0 2077.39  156.98
  -2  -7   0  119.39    8.40
   2  -7   0  100.99    8.60
   2  -7   0  116.59    8.60
  -2  -7   0   93.59    8.90
  -2  -7   0  107.69    8.60
  -2  -7   0  103.79    8.80
  -2  -7   0  102.49    8.50
  -2  -7   0  100.69    9.10
   2  -7   0  103.49    8.30
  -2   7   0  122.19    8.90
  -2   7   0  108.59    8.50
   2   7   0   90.89    8.90
   2   7   0   98.59    8.40
   2   7   0  119.29    9.20
   2   7   0  104.09    8.60
  -3  -7   0  128.79   11.50
  -3  -7   0  138.69   10.90
  -3  -7   0  146.39   11.20
   3  -7   0  158.88   11.20
   3  -7   0  166.18   11.40
   3  -7   0  143.19   11.10
   3  -7   0  120.19   10.80
  -3  -7   0  150.28   11.00
  -3  -7   0  127.79   11.60
   3  -7   0  133.59   11.10
  -3  -7   0  134.29   11.30
  -3   7   0  150.18   11.00
   3   7   0  120.99   11.50
  -3   7   0  144.29   11.10
   3   7   0  135.69   11.00
   3   7   0  152.08   11.20
   3   7   0  122.39   12.30
   3   7   0  145.79   11.70
  -3   7   0  119.89   11.10
   4  -7   0   69.49    5.90
  -4  -7   0   67.29    5.80
   4  -7   0   67.59    5.50
  -4  -7   0   64.79    5.30
  -4  -7   0   53.59    6.10
  -4  -7   0   65.99    5.70
  -4  -7   0   60.99    6.30
   4   7   0   58.99    6.10
   4   7   0   70.79    6.80
   4   7   0   62.79    6.30
   4   7   0   57.49    5.50
  -4   7   0   70.79    5.50
  -5  -7   0  459.35   36.00
  -5  -7   0  474.75   35.90
  -5  -7   0  424.36   36.30
  -5  -7   0  484.15   35.80
   5  -7   0  451.95   35.80
   5  -7   0  471.55   36.20
  -5  -7   0  433.76   36.30
  -5  -7   0  433.06   35.70
   5   7   0  409.86   36.20
   5   7   0  443.46   35.80
  -5   7   0  517.75   36.00
  -5   7   0  476.15   35.80
   5   7   0  489.15   36.80
   5   7   0  465.05   36.40
  -6  -7   0  136.99   12.70
  -6  -7   0  148.39   12.20
   6  -7   0  140.49   12.40
  -6  -7   0  155.18   11.90
  -6  -7   0  133.09   12.70
   6  -7   0  141.09   11.90
  -6  -7   0  141.19   12.20
  -6   7   0  175.28   12.70
  -6   7   0  168.08   12.20
   6   7   0  157.08   13.50
   6   7   0  131.99   12.00
  -6   7   0  140.89   12.00
   6   7   0  139.59   12.70
   6   7   0  143.49   11.50
   6   7   0  145.59   12.80
   6   7   0  154.28   11.90
  -7  -7   0   73.99    6.90
  -7  -7   0   62.09    7.80
  -7  -7   0   76.79    6.50
   7  -7   0   71.39    6.60
  -7  -7   0   68.69    6.90
   7  -7   0   66.69    7.40
  -7  -7   0   67.89    7.80
   7   7   0   61.39    7.70
  -7   7   0   78.49    7.20
   7   7   0   81.29    6.60
  -7   7   0   84.59    7.00
  -7   7   0   71.49    8.90
   7   7   0   85.49    9.00
  -7   7   0   72.89    7.50
  -8  -7   0   60.29    5.60
  -8  -7   0   57.89    5.80
  -8  -7   0   70.09    6.20
  -8  -7   0   59.19    5.90
  -8  -7   0   43.60    7.00
   8  -7   0   51.59    6.70
   8  -7   0   65.09    6.10
   8  -7   0   57.29    5.70
  -8  -7   0   50.49    7.40
   8   7   0   48.70    6.90
  -8   7   0   48.30    8.20
   8   7   0   58.89    5.60
  -8   7   0   69.69    6.60
   8   7   0   47.10    5.60
  -8   7   0   55.19    6.50
   9  -7   0  202.38   15.40
   9  -7   0  202.68   15.70
   9  -7   0  167.58   16.00
  -9  -7   0  170.48   16.40
  -9  -7   0  196.78   15.60
  -9   7   0  181.88   17.60
   9   7   0  187.38   16.50
   9   7   0  185.88   15.50
  -9   7   0  175.68   16.10
   9   7   0  205.78   15.40
  10  -7   0    9.00    3.00
  10  -7   0   10.50    3.50
  10  -7   0    6.60    1.90
 -10  -7   0    5.60    3.70
 -10  -7   0    7.30    2.90
  10  -7   0   10.70    2.60
  10   7   0    6.30    2.50
  10   7   0   10.90    2.00
 -10   7   0    6.90    3.20
  10   7   0    6.20    3.70
  10   7   0   10.30    2.60
 -10   7   0    1.20    5.40
  11  -7   0   42.90    7.50
 -11  -7   0   43.00    7.70
 -11  -7   0   53.29    6.20
  11  -7   0   53.19    6.40
  11  -7   0   46.30    5.70
  11   7   0   54.39    5.90
  11   7   0   40.30    5.70
  11   7   0   49.40    7.60
 -11   7   0   38.40    9.60
 -11   7   0   42.70    7.20
  12  -7   0   25.90    4.60
  12  -7   0   24.60    3.80
 -12  -7   0   22.70    5.10
 -12  -7   0   23.60    5.40
  12  -7   0   17.90    5.10
  12   7   0   26.40    5.70
  12   7   0   23.50    3.90
 -12   7   0   22.70    3.50
 -12   7   0   16.70    4.70
  12   7   0   32.80    4.30
  12   7   0   18.90    3.80
 -12   7   0   21.20    7.90
 -13  -7   0  185.58   18.00
 -13  -7   0  197.68   16.50
  13  -7   0  214.88   16.80
  13  -7   0  181.58   17.80
  13   7   0  207.08   18.10
 -13   7   0  163.18   17.30
 -13   7   0  189.58   20.00
  13   7   0  180.58   16.80
 -13   7   0  190.38   15.70
  13   7   0  181.58   16.20
 -14  -7   0  169.28   17.50
  14  -7   0  186.08   14.90
 -14  -7   0  156.58   15.70
 -14  -7   0  155.28   15.40
  14  -7   0  155.88   17.50
  14  -7   0  163.78   15.80
 -14   7   0  151.48   16.80
  14   7   0  208.98   18.00
  14   7   0  176.48   15.40
 -14   7   0  192.78   20.10
  14   7   0  170.48   15.40
  15  -7   0   16.50    5.70
 -15  -7   0   34.60    6.40
  15   7   0   22.30    4.70
 -15   7   0   15.00    5.60
  15   7   0   27.70    5.60
   0  -8   0 3519.55  271.67
   1  -8   0 3040.00  207.28
  -1   8   0 2654.83  207.08
   1   8   0 2671.53  207.08
   1   8   0 2371.86  207.28
  -2  -8   0  142.99   11.30
  -2  -8   0  147.59   11.70
  -2  -8   0  134.59   11.90
   2  -8   0  153.98   11.10
   2  -8   0  157.08   11.50
  -2  -8   0  145.49   11.90
  -2  -8   0  145.79   11.50
   2  -8   0  143.19   11.40
   2   8   0  145.59   11.50
  -2   8   0  135.59   11.40
   2   8   0  129.89   11.30
  -2   8   0  160.78   11.70
   2   8   0  147.49   11.30
   2   8   0  130.79   11.20
   2   8   0  120.99   11.80
  -3  -8   0   17.30    2.80
  -3  -8   0   16.50    2.40
  -3  -8   0   16.60    2.10
  -3  -8   0   17.80    1.70
   3  -8   0   12.50    2.00
  -3  -8   0   16.50    2.60
   3  -8   0   22.20    2.70
   3  -8   0   20.60    2.40
   3  -8   0   19.40    2.80
  -3  -8   0   12.40    2.60
   3   8   0   13.20    2.80
  -3   8   0   14.10    2.20
   3   8   0   16.50    2.60
   3   8   0   13.30    2.10
  -3   8   0   18.40    2.00
  -3   8   0   21.20    2.80
  -3   8   0   15.00    2.20
   3   8   0   19.80    2.30
   3   8   0   16.30    3.70
  -4  -8   0   96.99    9.60
  -4  -8   0  109.69    9.40
   4  -8   0  115.09    9.10
  -4  -8   0  109.59    8.80
  -4  -8   0  114.59    9.00
  -4  -8   0  108.19    9.10
   4  -8   0  132.59    9.50
  -4  -8   0  101.19    9.70
  -4   8   0  112.19    9.00
   4   8   0  103.49    9.00
  -4   8   0  123.49    8.90
   4   8   0  100.39    9.70
   4   8   0  110.99    9.90
  -4   8   0  102.79    9.10
   4   8   0  108.99   10.10
  -5  -8   0  143.49   11.60
  -5  -8   0  132.69   11.70
   5  -8   0  145.49   11.40
  -5  -8   0  126.09   12.10
  -5  -8   0  132.29   12.20
  -5  -8   0  133.39   11.20
   5  -8   0  151.68   11.90
  -5  -8   0  148.69   11.40
   5  -8   0  161.88   10.90
  -5   8   0  139.29   11.40
   5   8   0  130.89   11.40
   5   8   0  122.49   12.00
  -5   8   0  144.99   11.60
   5   8   0  149.09   12.90
  -5   8   0  142.29   11.10
   5   8   0  141.19   12.30
  -6  -8   0  496.15   43.90
  -6  -8   0  542.45   44.20
  -6  -8   0  609.04   43.90
  -6  -8   0  576.34   44.10
  -6  -8   0  525.45   44.60
  -6  -8   0  527.65   44.60
   6  -8   0  558.14   44.40
   6  -8   0  572.24   44.00
  -6   8   0  618.64   44.20
  -6   8   0  575.04   44.00
   6   8   0  569.84   44.70
   6   8   0  528.45   44.00
  -6   8   0  673.03   44.60
   6   8   0  612.24   45.20
   6   8   0  502.95   44.50
   6   8   0  540.45   43.60
  -7  -8   0   32.90    5.80
  -7  -8   0   29.40    4.90
   7  -8   0   41.80    4.20
  -7  -8   0   39.40    4.60
   7  -8   0   36.60    5.20
  -7  -8   0   36.30    3.90
  -7  -8   0   37.30    4.20
  -7  -8   0   28.20    5.60
  -7   8   0   38.60    4.60
   7   8   0   28.60    5.70
  -7   8   0   46.20    5.10
  -7   8   0   33.50    7.00
   7   8   0   46.60    4.10
  -7   8   0   36.90    5.40
   7   8   0   29.30    4.20
   8  -8   0   23.70    3.60
  -8  -8   0   24.80    3.30
   8  -8   0   21.90    2.90
  -8  -8   0   17.50    2.50
  -8  -8   0   16.00    4.30
  -8  -8   0   20.90    2.90
   8  -8   0   18.10    3.60
  -8  -8   0   16.10    2.90
  -8  -8   0   16.60    4.00
  -8   8   0   21.40    3.80
   8   8   0   16.90    2.80
   8   8   0   21.10    2.80
   8   8   0   11.60    3.80
  -8   8   0   23.80    4.70
  -8   8   0   18.30    5.60
  -8   8   0   16.20    2.90
   9  -8   0  135.49   10.90
   9  -8   0  143.19   11.30
  -9  -8   0  114.09   12.00
   9  -8   0  116.29   11.70
  -9  -8   0  131.19   11.00
  -9  -8   0  128.09   10.70
   9   8   0  137.39   10.80
  -9   8   0  126.39   11.70
  -9   8   0  112.39   13.20
   9   8   0  121.49   12.20
   9   8   0  117.59   10.80
  10  -8   0   -0.70    2.10
  10  -8   0    4.20    3.00
  10  -8   0    4.70    2.50
 -10  -8   0    0.00    3.50
  10  -8   0    3.60    3.20
 -10  -8   0    2.00    2.90
 -10  -8   0    3.60    2.10
  10   8   0    1.30    2.20
  10   8   0   -0.30    3.50
 -10   8   0    3.60    3.10
 -10   8   0   -5.60    5.30
  10   8   0    2.10    1.80
  10   8   0    4.60    2.40
 -11  -8   0  291.77   23.60
  11  -8   0  248.78   24.50
  11  -8   0  285.27   23.60
 -11  -8   0  321.37   24.00
  11   8   0  279.07   24.10
  11   8   0  309.27   25.10
  11   8   0  315.07   23.60
 -12  -8   0    4.30    4.10
 -12  -8   0    4.60    2.70
 -12  -8   0    3.50    4.40
  12  -8   0    8.60    3.70
  12  -8   0    2.20    4.00
  12  -8   0    3.60    2.80
  12   8   0    4.30    3.00
  12   8   0    7.40    4.70
 -12   8   0    2.40    6.60
  12   8   0    4.70    3.00
 -12   8   0    6.30    4.00
  12   8   0   -0.60    2.30
 -12   8   0   -2.30    2.80
  13  -8   0    6.30    5.80
 -13  -8   0   -3.40    3.70
  13  -8   0    8.30    4.10
 -13  -8   0    6.50    3.20
 -13  -8   0    3.50    4.70
  13  -8   0    1.60    3.30
 -13   8   0    0.30    3.00
  13   8   0   12.50    7.30
  13   8   0    5.80    3.40
 -13   8   0    2.50    7.10
  13   8   0    0.30    3.00
 -13   8   0    1.80    4.20
  14  -8   0   91.09   13.70
 -14  -8   0   89.99   10.70
  14  -8   0  110.89   11.30
 -14  -8   0   96.09   11.20
 -14  -8   0  100.49   13.10
  14  -8   0  119.09   10.20
  14   8   0  107.89   10.80
  14   8   0   85.59   10.50
 -15  -8   0   25.70   10.30
  15  -8   0   20.80    6.90
 -15  -8   0   23.40    6.30
 -15   8   0   19.10    8.70
  15   8   0   13.70    7.90
   0  -9   0    4.50    1.70
   0  -9   0    3.70    1.90
   0  -9   0    2.20    1.20
   0  -9   0    1.20    0.60
   0  -9   0   -0.20    1.20
   0  -9   0    3.20    1.30
   0   9   0    2.40    1.30
   0   9   0    1.90    0.60
   0   9   0    3.40    1.60
   0   9   0    1.30    0.80
   0   9   0    3.20    1.20
   1  -9   0  101.59    8.10
  -1  -9   0  102.69    8.50
  -1  -9   0  104.39    7.90
  -1  -9   0   94.59    8.00
   1  -9   0   83.49    7.40
  -1  -9   0  108.59    8.40
   1  -9   0   89.19    7.80
  -1   9   0   88.79    7.80
   1   9   0  101.99    7.50
   1   9   0   83.89    7.60
  -1   9   0   93.79    8.20
   1   9   0   87.99    8.20
   1   9   0   86.79    7.50
   1   9   0   99.39    7.80
  -2  -9   0  820.02   63.89
  -2  -9   0  828.22   63.99
   2  -9   0  803.12   63.59
  -2  -9   0  811.92   63.79
   2  -9   0  796.02   63.49
   2  -9   0  958.00   63.79
   2  -9   0  953.60   63.79
  -2  -9   0  832.92   63.59
  -2   9   0  821.42   63.49
   2   9   0  735.63   63.49
   2   9   0  742.73   63.39
  -2   9   0  911.91   63.79
   2   9   0  826.12   63.59
   2   9   0  750.12   63.89
   2   9   0  713.73   63.29
  -3  -9   0   83.29    7.70
  -3  -9   0   91.49    7.20
   3  -9   0   88.19    7.50
   3  -9   0   84.49    7.10
  -3  -9   0   81.19    7.00
   3  -9   0   87.59    6.70
   3  -9   0   98.19    7.50
  -3  -9   0   76.29    7.90
  -3  -9   0   79.59    7.40
   3   9   0   96.09    8.20
  -3   9   0   81.49    7.10
  -3   9   0   97.09    7.60
  -3   9   0   83.59    7.00
   3   9   0   82.99    7.00
   3   9   0   80.09    8.20
   3   9   0   79.99    7.30
   3   9   0   74.79    7.10
   3   9   0   77.09    7.80
   4  -9   0  269.47   18.70
  -4  -9   0  209.78   18.90
  -4  -9   0  228.68   18.10
   4  -9   0  244.88   18.30
  -4  -9   0  235.88   18.00
  -4  -9   0  215.68   18.50
  -4  -9   0  216.48   18.80
  -4  -9   0  232.28   18.40
  -4   9   0  239.28   18.30
   4   9   0  252.77   19.00
  -4   9   0  259.27   18.10
   4   9   0  228.18   19.30
   4   9   0  200.48   18.80
   4   9   0  220.98   18.20
  -4   9   0  200.28   18.30
  -5  -9   0   44.80    4.70
  -5  -9   0   36.90    5.50
   5  -9   0   43.10    4.50
   5  -9   0   46.10    5.00
  -5  -9   0   40.30    5.70
  -5  -9   0   45.80    4.00
  -5  -9   0   43.00    4.90
  -5  -9   0   48.80    4.40
   5   9   0   48.60    6.60
  -5   9   0   42.00    4.60
  -5   9   0   47.40    4.30
   5   9   0   36.00    5.90
   5   9   0   37.10    5.70
   5   9   0   39.20    4.30
  -5   9   0   51.59    4.10
  -5   9   0   54.19    5.30
  -6  -9   0  595.34   52.29
  -6  -9   0  685.93   51.59
  -6  -9   0  640.54   51.39
  -6  -9   0  687.13   51.79
   6  -9   0  687.03   52.09
   6  -9   0  679.03   51.69
  -6  -9   0  639.14   52.29
  -6  -9   0  639.04   51.89
   6   9   0  623.74   51.59
  -6   9   0  702.93   51.79
   6   9   0  707.43   52.39
   6   9   0  711.43   52.89
   6   9   0  627.74   51.29
  -7  -9   0  160.98   14.70
  -7  -9   0  153.38   14.90
  -7  -9   0  173.58   13.80
   7  -9   0  163.48   13.60
   7  -9   0  151.98   14.20
  -7  -9   0  166.58   13.50
  -7  -9   0  159.48   13.40
  -7  -9   0  150.88   14.00
   7   9   0  166.38   14.80
  -7   9   0  163.38   13.80
   7   9   0  161.08   13.00
  -7   9   0  175.88   14.40
  -7   9   0  188.78   15.70
   7   9   0  182.68   15.50
   7   9   0  153.58   13.70
  -7   9   0  199.28   14.30
  -8  -9   0   48.50    7.40
   8  -9   0   64.09    4.50
  -8  -9   0   55.69    5.40
   8  -9   0   54.09    5.80
  -8  -9   0   54.39    6.50
  -8  -9   0   54.79    6.00
   8  -9   0   66.69    6.10
   8  -9   0   51.39    6.60
  -8  -9   0   51.49    5.80
   8   9   0   55.49    7.70
  -8   9   0   52.69    6.20
   8   9   0   51.89    5.90
  -8   9   0   48.30    8.60
  -8   9   0   62.79    7.00
   9  -9   0   95.39    6.80
   9  -9   0  100.99    8.20
  -9  -9   0   83.69    8.30
   9  -9   0   89.09    8.40
  -9  -9   0   83.69    7.70
   9  -9   0   73.69    8.90
   9  -9   0   87.79    8.10
  -9  -9   0   75.79    8.60
  -9  -9   0   74.99    9.70
  -9   9   0   86.99    8.90
   9   9   0   88.39    9.60
   9   9   0   82.89    7.90
  -9   9   0   75.19   10.80
  10  -9   0  483.05   43.50
 -10  -9   0  575.44   43.10
  10  -9   0  570.84   42.90
 -10  -9   0  513.05   43.90
  10  -9   0  549.65   43.20
 -10  -9   0  532.05   42.70
  10   9   0  590.24   44.10
 -10   9   0  546.75   45.10
  10   9   0  607.24   42.90
 -10   9   0  501.75   43.60
  10   9   0  531.55   42.90
 -11  -9   0  255.77   21.10
  11  -9   0  231.38   22.20
 -11  -9   0  276.97   21.50
  11  -9   0  269.17   21.20
  11  -9   0  280.87   21.70
 -11  -9   0  244.28   22.60
  11   9   0  257.87   21.20
 -11   9   0  231.68   22.10
 -11   9   0  234.18   23.90
  11   9   0  291.87   21.20
  11   9   0  286.57   22.90
 -12  -9   0   21.30    5.60
 -12  -9   0   15.50    3.30
  12  -9   0   19.90    4.50
 -12  -9   0   24.90    4.40
  12  -9   0   13.60    3.60
  12  -9   0   16.90    5.00
 -12   9   0   12.70    3.50
 -12   9   0   22.10    8.10
  12   9   0   28.00    5.70
  12   9   0   16.40    3.70
 -12   9   0   14.30    4.40
  12   9   0   19.20    3.70
  12   9   0   18.80    3.30
 -13  -9   0   12.20    3.50
  13  -9   0   15.30    4.60
 -13  -9   0   12.90    5.60
 -13  -9   0   20.80    4.90
  13  -9   0   20.60    4.20
  13  -9   0   16.10    8.70
  13   9   0   13.00    5.80
 -13   9   0   11.90    4.60
 -13   9   0   11.10    3.60
  13   9   0   16.30    3.90
 -13   9   0   25.70    8.30
 -14  -9   0    6.90    4.80
  14  -9   0   10.70    5.10
 -14  -9   0    8.60    5.80
  14  -9   0   16.00    3.80
 -14   9   0    7.50    4.90
  14   9   0    7.00    4.00
  14   9   0   26.60    8.90
   0 -10   0  214.98   16.60
   0 -10   0  217.08   16.40
   0  10   0  197.38   16.00
   0  10   0  209.28   16.10
   0  10   0  226.78   16.10
   0  10   0  180.78   16.60
   0  10   0  191.58   16.30
   1 -10   0  103.09    9.10
   1 -10   0  111.59    9.10
   1 -10   0   98.29    8.60
  -1 -10   0  102.69    9.30
  -1 -10   0  123.29    9.80
  -1 -10   0  123.29    9.60
  -1 -10   0  107.89    9.10
   1 -10   0  120.79    9.40
   1  10   0  106.29    9.10
   1  10   0  126.29    8.80
   1  10   0  112.09    8.80
  -1  10   0  102.39    9.00
   1  10   0  102.59    9.60
   1  10   0   95.19    8.70
  -1  10   0  103.29    9.50
  -1  10   0  123.39    8.90
  -2 -10   0 1161.28   88.19
   2 -10   0 1092.69   87.89
   2 -10   0 1189.08   87.99
  -2 -10   0 1095.39   88.09
  -2 -10   0 1121.69   88.39
   2 -10   0 1319.57   88.19
  -2 -10   0 1115.89   87.89
   2  10   0 1159.18   87.69
   2  10   0  986.40   87.59
  -2  10   0 1170.48   87.89
   2  10   0 1109.89   87.79
  -2  10   0 1221.98   88.19
   2  10   0 1117.89   87.89
   2  10   0 1035.60   88.19
   3 -10   0  166.38   12.30
  -3 -10   0  145.09   12.50
   3 -10   0  140.49   11.90
   3 -10   0  160.38   11.50
  -3 -10   0  144.49   11.80
  -3 -10   0  141.69   12.00
   3 -10   0  171.78   12.00
  -3 -10   0  142.79   12.70
  -3 -10   0  135.19   12.20
   3  10   0  141.49   11.80
  -3  10   0  148.09   11.90
  -3  10   0  151.18   11.80
   3  10   0  139.59   11.70
   3  10   0  144.99   13.00
   3  10   0  135.99   12.00
  -3  10   0  154.98   12.30
   3  10   0  124.89   12.40
  -4 -10   0  486.75   43.10
  -4 -10   0  525.25   43.00
  -4 -10   0  553.54   42.40
  -4 -10   0  591.34   42.20
   4 -10   0  554.64   42.50
   4 -10   0  603.34   42.90
   4 -10   0  589.34   42.60
   4 -10   0  543.05   42.10
  -4 -10   0  503.25   42.70
  -4 -10   0  536.35   42.60
  -4  10   0  581.04   42.40
   4  10   0  528.15   43.50
   4  10   0  507.35   42.50
   4  10   0  535.85   42.40
  -4  10   0  537.25   42.50
   5 -10   0   30.70    4.00
  -5 -10   0   26.60    4.30
  -5 -10   0   26.60    3.30
  -5 -10   0   19.10    3.90
   5 -10   0   44.20    7.70
   5 -10   0   21.80    3.30
  -5 -10   0   26.20    3.70
   5 -10   0   26.90    4.30
  -5 -10   0   23.80    4.40
  -5 -10   0   32.40    2.60
  -5  10   0   31.90    4.10
  -5  10   0   29.90    7.10
   5  10   0   18.60    3.40
  -5  10   0   22.10    4.40
  -5  10   0   20.70    3.50
   5  10   0   19.70    4.20
  -5  10   0   31.70    3.00
   5  10   0   31.90    5.90
   5  10   0   19.80    4.10
  -6 -10   0  110.19    8.50
  -6 -10   0   87.89    9.90
  -6 -10   0   95.79    8.10
  -6 -10   0   94.99    9.30
  -6 -10   0  111.99    8.80
   6 -10   0  109.09    9.30
  -6 -10   0   94.59    9.60
   6 -10   0   92.19    8.50
   6  10   0   99.39    9.90
   6  10   0  101.19    8.50
   6  10   0  112.29   10.40
  -6  10   0   89.59    8.00
  -6  10   0   97.69    8.70
  -7 -10   0 1347.57  101.29
  -7 -10   0 1245.18  101.39
   7 -10   0 1263.47  101.09
   7 -10   0 1241.08  101.59
  -7 -10   0 1348.27  100.99
  -7 -10   0 1188.18  100.89
  -7 -10   0 1249.28  101.79
   7  10   0 1261.47  101.09
   7  10   0 1224.78  100.69
   7  10   0 1404.56  102.49
  -7  10   0 1513.95  101.89
   7  10   0 1402.76  101.99
  -7  10   0 1280.67  101.29
  -8 -10   0  315.67   27.70
   8 -10   0  315.97   27.40
   8 -10   0  331.07   26.80
  -8 -10   0  351.96   27.00
  -8 -10   0  328.97   26.70
  -8 -10   0  332.67   26.50
  -8 -10   0  323.57   27.30
   8  10   0  333.67   26.80
  -8  10   0  359.66   27.60
  -8  10   0  378.86   29.00
  -8  10   0  331.77   27.10
   8  10   0  349.67   27.90
   9 -10   0  120.59   10.50
   9 -10   0  111.89   11.50
  -9 -10   0  120.69   10.20
   9 -10   0  143.49   11.00
   9 -10   0  124.49   11.10
  -9 -10   0  122.49   10.80
  -9 -10   0  106.39   12.00
   9  10   0  112.29   10.50
  -9  10   0  119.79   11.50
  -9  10   0  124.49   13.30
   9  10   0  129.29   12.40
  10 -10   0    0.30    3.30
  10 -10   0    6.00    2.60
  10 -10   0    0.20    3.00
 -10 -10   0    3.90    4.10
 -10 -10   0    3.70    2.00
 -10 -10   0    0.70    3.10
 -10  10   0   -0.30    5.90
  10  10   0    2.90    4.10
  10  10   0    2.40    2.50
 -10  10   0    0.60    3.10
  10  10   0    4.80    2.40
 -11 -10   0  232.88   20.90
  11 -10   0  255.87   19.80
 -11 -10   0  226.48   19.00
 -11 -10   0  232.08   19.60
  11 -10   0  204.88   20.20
  11 -10   0  229.58   19.20
  11  10   0  264.17   21.10
 -11  10   0  236.18   22.60
  11  10   0  238.88   19.20
 -11  10   0  211.78   20.20
  12 -10   0    2.10    2.30
 -12 -10   0   -2.20    3.70
  12 -10   0    0.70    3.80
  12 -10   0    1.80    4.20
  12 -10   0   -2.40    2.90
 -12 -10   0   -2.50    2.50
 -12 -10   0   -2.90    4.50
 -12  10   0   -5.70    3.50
 -12  10   0    3.60    6.80
  12  10   0    4.90    4.60
  12  10   0   -1.30    2.80
  13 -10   0   62.29    8.90
 -13 -10   0   67.69   11.40
 -13 -10   0   65.19    8.60
  13 -10   0   75.39   11.20
  13 -10   0   84.09    8.50
 -13  10   0   56.99    9.50
 -13  10   0   77.19   12.90
  13  10   0   72.69    8.10
 -14 -10   0    2.10    5.80
  14 -10   0    4.50    5.20
 -14 -10   0    1.40    5.30
 -14  10   0    1.50    4.70
  14  10   0   -1.40    3.60
   0 -11   0    4.00    2.30
   0 -11   0    6.50    1.70
   0 -11   0    4.40    2.10
   0 -11   0    1.50    1.50
   0 -11   0    2.30    1.30
   0  11   0    2.90    1.60
   0  11   0    2.20    0.70
   0  11   0    5.10    2.90
   0  11   0    1.10    1.00
   0  11   0    6.00    1.80
   0  11   0    2.10    0.90
   0  11   0    2.50    2.00
   1 -11   0   19.80    3.60
  -1 -11   0   18.10    3.20
  -1 -11   0    8.70    2.20
  -1 -11   0   13.20    2.20
   1 -11   0   12.50    2.20
   1 -11   0   24.00    4.40
   1 -11   0   15.00    2.60
  -1 -11   0   13.90    2.70
   1 -11   0   15.60    2.30
   1 -11   0   10.20    1.60
  -1 -11   0   14.30    2.90
   1  11   0   19.00    3.60
   1  11   0   14.50    2.30
  -1  11   0   16.50    2.30
  -1  11   0   15.30    2.20
   1  11   0   11.50    1.90
   1  11   0   12.40    2.10
   1  11   0   14.20    2.00
   1  11   0   10.90    2.70
  -1  11   0   12.30    2.60
   2 -11   0   19.50    3.50
  -2 -11   0    9.60    2.20
  -2 -11   0   11.50    2.80
   2 -11   0   11.30    2.30
   2 -11   0   12.40    2.20
  -2 -11   0   11.00    2.20
   2 -11   0   23.50    4.70
   2 -11   0    9.90    1.50
   2  11   0   12.10    2.00
  -2  11   0   15.20    2.30
   2  11   0   13.40    2.30
  -2  11   0   13.90    2.70
   2  11   0   12.20    2.30
   2  11   0   12.80    1.70
   2  11   0   21.80    3.70
   3 -11   0  100.09    7.80
   3 -11   0   85.39    7.30
  -3 -11   0   77.69    8.30
   3 -11   0   91.59    7.80
  -3 -11   0   74.29    7.00
   3 -11   0   99.29    7.40
  -3 -11   0   81.59    7.30
   3 -11   0   82.79    6.60
  -3 -11   0   69.29    7.60
  -3 -11   0   77.89    8.00
   3  11   0   71.09    7.40
  -3  11   0   90.99    7.20
  -3  11   0   93.19    7.90
   3  11   0   73.39    7.00
   3  11   0   85.29    7.00
   3  11   0   72.89    8.20
  -3  11   0   81.09    7.30
   3  11   0   80.39    8.70
  -4 -11   0  367.76   28.70
   4 -11   0  387.46   28.40
  -4 -11   0  344.47   29.40
   4 -11   0  424.36   29.20
  -4 -11   0  346.37   28.90
   4 -11   0  397.36   29.20
  -4 -11   0  320.97   29.10
   4 -11   0  335.97   28.80
  -4 -11   0  328.77   29.50
   4 -11   0  410.26   28.90
  -4  11   0  394.46   28.70
   4  11   0  318.67   29.60
  -4  11   0  414.86   29.30
   4  11   0  349.67   29.90
  -4  11   0  396.56   29.20
   4  11   0  338.27   28.80
   4  11   0  348.27   28.70
   5 -11   0   58.49    6.10
  -5 -11   0   51.29    5.50
  -5 -11   0   42.70    6.50
  -5 -11   0   65.19    4.60
  -5 -11   0   48.00    7.10
   5 -11   0   61.89    6.20
  -5 -11   0   50.79    6.20
  -5 -11   0   57.79    5.30
   5 -11   0   46.90    5.50
   5 -11   0   59.69    4.60
   5  11   0   47.30    7.20
  -5  11   0   44.10    5.40
  -5  11   0   62.49    6.50
   5  11   0   56.49    7.70
   5  11   0   50.09    5.10
  -5  11   0   58.89    5.00
  -6 -11   0   18.40    3.40
   6 -11   0   28.70    4.50
  -6 -11   0   17.50    4.10
  -6 -11   0   27.70    2.70
   6 -11   0   24.60    3.60
  -6 -11   0   23.80    3.60
   6 -11   0   28.80    4.80
  -6 -11   0   21.50    3.40
  -6  11   0   33.80    6.40
  -6  11   0   22.80    3.90
   6  11   0   23.30    4.60
   6  11   0   22.60    3.60
  -6  11   0   20.30    2.80
  -6  11   0   34.30    5.40
   7 -11   0  217.58   19.20
   7 -11   0  220.78   18.50
   7 -11   0  251.27   19.00
  -7 -11   0  222.98   18.70
  -7 -11   0  205.08   19.50
  -7 -11   0  217.18   18.40
  -7  11   0  258.07   20.70
   7  11   0  252.47   19.90
   7  11   0  217.18   18.60
  -7  11   0  257.57   19.60
   7  11   0  220.48   18.10
  -8 -11   0  324.17   25.70
   8 -11   0  340.57   26.20
   8 -11   0  369.16   26.50
  -8 -11   0  304.57   26.00
   8 -11   0  306.87   26.80
  -8 -11   0  307.87   27.20
  -8 -11   0  332.57   26.30
  -8  11   0  335.17   26.90
   8  11   0  354.16   27.50
  -8  11   0  299.27   26.40
   8  11   0  315.77   26.10
  -8  11   0  351.06   28.20
  -9 -11   0   23.80    5.20
   9 -11   0   22.10    4.40
  -9 -11   0   27.80    3.80
  -9 -11   0   34.90    4.50
   9 -11   0   29.30    4.40
   9 -11   0   26.40    3.80
  -9  11   0   25.70    7.00
   9  11   0   27.50    4.40
   9  11   0   31.70    5.50
  -9  11   0   23.00    4.50
  10 -11   0  187.48   18.70
 -10 -11   0  214.88   20.30
 -10 -11   0  231.58   18.20
  10 -11   0  195.48   18.90
  10 -11   0  233.58   18.00
 -10 -11   0  213.48   17.50
 -10  11   0  191.78   18.80
  10  11   0  219.38   17.90
  10  11   0  244.88   19.70
 -10  11   0  239.28   26.20
  11 -11   0   49.99    6.60
  11 -11   0   56.59    7.70
 -11 -11   0   55.09    7.00
 -11 -11   0   51.29    9.40
 -11 -11   0   46.10    5.90
 -11  11   0   49.60   10.70
  11  11   0   63.99    9.10
  11  11   0   53.79    6.70
 -11  11   0   44.70    7.70
 -12 -11   0    3.30    3.60
  12 -11   0    3.50    4.50
  12 -11   0    8.00    2.50
 -12 -11   0   -1.10    4.80
  12 -11   0    4.00    3.30
  12 -11   0    4.90    4.10
  12  11   0    5.60    5.40
 -12  11   0    2.40    7.10
  12  11   0    0.10    3.00
 -12  11   0   -2.90    3.70
 -13 -11   0   18.70    6.30
 -13 -11   0   19.50    5.10
  13 -11   0   12.10    6.00
  13 -11   0   16.60    5.30
  13 -11   0   14.30    4.20
  13  11   0   14.80    4.10
  13  11   0   21.80    4.80
 -13  11   0   13.20    5.00
 -13  11   0   11.30    4.40
 -13  11   0   26.60    8.90
 -14 -11   0   14.00    6.30
 -14 -11   0    4.30    5.40
  14 -11   0   -1.20    5.30
  14  11   0    1.20    3.90
 -14  11   0    2.50    5.00
   0 -12   0  761.02   59.49
   0 -12   0  781.42   59.19
   0 -12   0  786.62   59.79
   0  12   0  855.31   58.99
   0  12   0  682.93   59.49
   0  12   0  697.93   59.19
  -1 -12   0   43.80    5.90
   1 -12   0   61.79    5.50
  -1 -12   0   58.59    6.80
  -1 -12   0   69.39    5.50
   1 -12   0   59.59    5.40
  -1 -12   0   63.79    6.30
   1 -12   0   51.49    6.10
   1  12   0   59.79    4.80
  -1  12   0   63.69    5.60
   1  12   0   50.79    6.50
   1  12   0   46.50    4.80
   1  12   0   59.99    5.00
  -1  12   0   51.49    6.20
  -1  12   0   57.49    5.10
   1  12   0   47.80    5.50
  -2 -12   0  731.83   55.09
   2 -12   0  721.73   54.99
  -2 -12   0  695.03   55.69
   2 -12   0  601.04   54.59
  -2 -12   0  820.22   55.59
  -2 -12   0  659.23   55.29
   2 -12   0  756.22   55.09
   2 -12   0  762.52   55.39
   2  12   0  656.43   54.99
   2  12   0  628.34   55.49
   2  12   0  617.54   54.69
  -2  12   0  824.42   54.89
  -2  12   0  661.13   54.99
   2  12   0  734.03   54.89
  -2  12   0  698.73   55.39
   2  12   0  748.33   54.79
  -3 -12   0   35.20    4.50
  -3 -12   0   36.70    5.20
  -3 -12   0   44.40    5.60
   3 -12   0   48.70    4.60
   3 -12   0   35.50    5.10
  -3 -12   0   37.40    4.10
   3 -12   0   45.00    4.40
   3 -12   0   34.00    3.30
  -3 -12   0   40.00    6.10
   3  12   0   39.50    6.20
   3  12   0   35.30    4.80
  -3  12   0   42.50    5.50
   3  12   0   35.40    4.20
   3  12   0   45.80    3.90
  -4 -12   0   36.90    5.90
   4 -12   0   45.80    4.60
   4 -12   0   43.60    5.60
  -4 -12   0   38.00    6.60
   4 -12   0   39.70    3.40
  -4 -12   0   42.30    4.30
   4 -12   0   44.40    5.40
   4 -12   0   36.30    4.50
  -4 -12   0   36.40    4.60
   4  12   0   45.90    6.60
   4  12   0   41.60    4.10
   4  12   0   41.00    6.70
   4  12   0   33.10    5.00
  -4  12   0   34.20    4.40
  -4  12   0   45.80    4.30
  -4  12   0   35.90    5.60
  -5 -12   0   -4.00    2.60
  -5 -12   0   -1.40    2.10
   5 -12   0   -0.20    2.30
   5 -12   0   -0.10    0.70
   5 -12   0   -0.70    1.80
  -5 -12   0   -2.80    1.60
   5 -12   0   -1.90    2.50
  -5  12   0    1.40    1.50
   5  12   0    2.30    2.10
   5  12   0   -4.50    3.10
  -5  12   0   -0.20    1.40
   5  12   0   -1.60    1.50
  -5  12   0    1.90    3.00
   5  12   0    3.80    3.90
  -6 -12   0    0.00    2.20
  -6 -12   0   -2.70    2.90
  -6 -12   0    2.20    2.00
  -6 -12   0    0.60    0.80
   6 -12   0    1.10    2.00
   6  12   0   -2.20    1.70
  -6  12   0   -5.50    4.70
  -6  12   0    3.20    3.00
  -6  12   0    1.70    1.70
  -6  12   0   -0.40    1.40
   6  12   0    1.80    2.40
   6  12   0   -3.10    3.30
   7 -12   0    7.10    3.00
  -7 -12   0    7.00    3.70
  -7 -12   0    7.40    2.70
  -7 -12   0   10.90    2.50
  -7 -12   0    5.20    1.20
   7 -12   0    4.90    2.30
  -7  12   0    6.20    5.40
   7  12   0    5.90    2.20
   7  12   0    3.60    3.80
   7  12   0   11.40    2.60
   7  12   0    6.70    2.70
  -7  12   0    8.40    2.40
  -7  12   0    4.00    1.00
  -7  12   0    9.20    3.30
  -8 -12   0   48.90    6.00
  -8 -12   0   48.70    6.10
   8 -12   0   51.09    7.00
  -8 -12   0   50.19    7.60
   8 -12   0   56.49    6.00
   8  12   0   56.19    8.20
  -8  12   0   59.89    7.30
   8  12   0   51.09    5.60
   8  12   0   52.09    4.40
  -8  12   0   47.50    6.70
  -8  12   0   49.70    9.60
  -9 -12   0   55.99    8.60
   9 -12   0   56.79    7.80
  -9 -12   0   60.89    6.90
   9 -12   0   61.59    6.90
  -9 -12   0   65.19    5.80
   9  12   0   63.59    6.50
  -9  12   0   62.19    8.10
  -9  12   0   60.09   10.60
   9  12   0   67.79    8.90
  10 -12   0   24.20    4.80
 -10 -12   0   30.20    4.10
 -10 -12   0   24.00    5.60
 -10 -12   0   30.60    4.60
  10 -12   0   24.80    4.10
  10 -12   0   25.90    5.30
 -10  12   0   25.60    7.60
 -10  12   0   32.00    6.60
  10  12   0   40.80    6.10
  10  12   0   44.00    8.70
  10  12   0   23.40    4.00
 -11 -12   0   10.60    5.10
  11 -12   0    4.00    4.20
 -11 -12   0   10.30    3.80
  11 -12   0    1.90    4.90
  11 -12   0   10.70    2.40
  11 -12   0    9.80    4.20
 -11  12   0    3.50    4.00
  11  12   0   12.10    5.20
  11  12   0    5.20    3.00
 -11  12   0   11.50    7.20
  12 -12   0   16.50    5.50
  12 -12   0   23.60    5.30
 -12 -12   0   25.60    5.00
 -12 -12   0   18.80    6.20
  12 -12   0   19.00    4.10
 -12  12   0   23.90    8.20
  12  12   0   22.30    4.60
 -12  12   0    9.50    4.80
  12  12   0   17.40    4.00
 -13 -12   0   33.60    6.10
  13 -12   0   26.50    5.20
 -13 -12   0   35.20    7.30
  13 -12   0   26.90    7.30
  13 -12   0   29.70    6.10
  13  12   0   29.90    4.90
  13  12   0   36.10    7.70
 -13  12   0   13.30    5.30
   0 -13   0    1.30    1.90
   0 -13   0    1.00    1.50
   0 -13   0    0.20    2.40
   0  13   0   -1.00    1.10
   0  13   0    5.00    2.20
   0  13   0    0.40    1.20
   0  13   0    1.20    3.50
   0  13   0    2.60    3.20
  -1 -13   0  319.27   25.40
   1 -13   0  283.77   23.80
  -1 -13   0  307.87   23.80
   1 -13   0  311.57   23.80
   1  13   0  258.27   23.30
  -1  13   0  276.27   24.60
   1  13   0  309.97   23.30
  -1  13   0  298.37   23.50
   1  13   0  295.67   24.10
   1  13   0  333.07   23.50
   2 -13   0 2325.77  188.38
  -2 -13   0 2305.07  188.38
  -2 -13   0 2571.54  188.88
   2  13   0 2394.26  188.18
  -2  13   0 2427.66  188.18
  -2  13   0 2613.14  190.28
  -3 -13   0 1069.49   77.89
  -3 -13   0  968.10   77.29
   3 -13   0 1104.69   77.39
  -3 -13   0  923.91   77.09
   3 -13   0  852.61   76.79
   3 -13   0  979.00   77.29
   3 -13   0 1155.18   77.79
   3  13   0 1004.10   77.09
  -3  13   0  995.40   77.29
   3  13   0  998.40   77.19
   3  13   0  909.11   78.19
   4 -13   0  235.68   17.40
  -4 -13   0  204.68   18.10
  -4 -13   0  196.18   17.10
   4 -13   0  246.68   17.90
   4 -13   0  209.38   17.40
   4 -13   0  206.08   16.70
  -4 -13   0  205.58   17.40
  -4  13   0  223.08   17.20
   4  13   0  219.28   17.10
   4  13   0  194.58   18.70
  -5 -13   0   16.80    2.70
   5 -13   0   14.90    1.80
   5 -13   0   16.60    3.30
  -5 -13   0   14.60    2.90
   5 -13   0   13.10    2.80
  -5 -13   0   11.60    3.60
  -5  13   0   16.10    3.40
  -5  13   0   15.80    3.00
  -5  13   0   20.60    5.90
   5  13   0   13.70    2.20
   5  13   0   14.10    4.20
   6 -13   0   38.30    5.70
  -6 -13   0   35.10    5.00
  -6 -13   0   30.40    4.00
   6 -13   0   40.60    3.30
   6 -13   0   40.00    4.80
  -6 -13   0   28.30    5.10
   6  13   0   34.60    4.20
  -6  13   0   48.20    8.50
  -6  13   0   32.10    3.90
  -6  13   0   37.10    4.90
   6  13   0   37.70    7.00
   7 -13   0   22.20    3.50
   7 -13   0   29.20    2.70
  -7 -13   0   23.20    3.50
  -7 -13   0   18.50    4.60
  -7 -13   0   25.30    3.90
   7 -13   0   21.50    4.10
   7  13   0   23.90    5.00
  -7  13   0   29.40    6.90
   7  13   0   25.10    3.60
   7  13   0   20.80    3.20
  -7  13   0   32.60    5.90
  -7  13   0   23.60    4.60
   8 -13   0    6.60    3.40
  -8 -13   0    4.70    4.00
   8 -13   0    7.20    2.80
  -8 -13   0    5.20    1.30
  -8 -13   0    9.90    3.10
  -8  13   0    6.60    6.10
  -8  13   0    7.80    3.60
   8  13   0    4.40    2.30
   8  13   0   11.10    4.50
   8  13   0   12.60    2.90
  -9 -13   0    1.10    3.20
  -9 -13   0   -3.20    3.80
   9 -13   0   -0.70    2.80
   9 -13   0    1.50    3.40
   9  13   0   -0.90    2.40
   9  13   0   -2.90    2.60
  -9  13   0   -2.10    5.70
   9  13   0   -0.70    4.20
  -9  13   0   -2.30    3.30
  10 -13   0   40.10    5.40
  10 -13   0   24.70    5.50
 -10 -13   0   33.80    6.30
  10 -13   0   32.30    4.70
 -10 -13   0   38.20    5.60
  10  13   0   32.10    4.60
 -10  13   0   36.60    7.20
 -10  13   0   38.60    8.50
  10  13   0   48.40    9.10
  11 -13   0   18.90    4.90
 -11 -13   0   22.30    5.80
 -11 -13   0   14.90    4.30
  11 -13   0   12.90    3.70
  11 -13   0   12.80    5.70
 -11  13   0   14.80    4.70
 -11  13   0   25.50    8.20
  11  13   0   18.10    3.70
  11  13   0   14.10    4.00
 -12 -13   0   35.70    5.90
  12 -13   0   19.00    6.40
  12 -13   0   35.40    6.20
  12 -13   0   33.50    5.20
 -12 -13   0   38.50    7.30
  12  13   0   51.29    7.30
 -12  13   0   53.89   12.00
  12  13   0   37.70    6.10
 -12  13   0   25.00    6.10
  13 -13   0   63.59    9.00
 -13 -13   0   82.29   12.10
 -13 -13   0   45.90    7.80
  13 -13   0   69.99   10.50
  13  13   0   68.69    8.30
 -13  13   0   54.49   10.30
  13  13   0   73.39    9.70
 -13  13   0   58.89    7.70
   0 -14   0   11.30    3.10
   0 -14   0    8.60    2.00
   0 -14   0   12.10    2.40
   0  14   0    6.60    1.50
  -1 -14   0   31.20    4.60
   1 -14   0   37.20    4.50
  -1 -14   0   47.00    5.80
   1 -14   0   36.00    4.40
  -1 -14   0   42.50    4.40
   1  14   0   38.40    3.90
  -1  14   0   34.10    4.00
   1  14   0   36.40    3.40
   1  14   0   32.90    3.50
   2 -14   0  454.35   33.70
  -2 -14   0  363.36   33.30
   2 -14   0  398.06   33.60
  -2 -14   0  416.16   33.60
  -2 -14   0  472.75   34.20
   2  14   0  422.86   33.40
  -2  14   0  424.36   33.40
   2  14   0  461.15   33.20
  -2  14   0  424.56   33.60
  -3 -14   0   19.70    3.40
  -3 -14   0   32.90    5.60
   3 -14   0   32.60    4.10
  -3 -14   0   19.80    3.10
   3 -14   0   28.00    4.10
   3 -14   0   32.80    5.00
   3  14   0   25.30    3.20
   3  14   0   27.30    6.40
  -3  14   0   29.60    4.00
   3  14   0   43.80    7.10
   4 -14   0   74.69    7.90
  -4 -14   0   84.09    9.00
   4 -14   0   94.09    7.90
   4 -14   0   94.99    8.60
  -4 -14   0   80.19    7.60
  -4 -14   0   81.69    7.80
   4 -14   0   74.09    6.70
   4  14   0   89.69    7.30
  -4  14   0   90.09    7.60
   4  14   0   88.79   10.10
   5 -14   0   92.99    8.60
  -5 -14   0   93.39    8.50
   5 -14   0   92.59    7.50
  -5 -14   0   83.09    9.60
  -5 -14   0   92.89    8.70
   5 -14   0  105.49    9.50
  -5  14   0   98.49    8.30
   5  14   0   99.39    8.20
   6 -14   0    1.60    2.30
  -6 -14   0    2.90    2.50
   6 -14   0    0.60    0.80
   6 -14   0    3.70    2.90
  -6 -14   0    2.60    2.50
  -6 -14   0    3.40    3.40
  -6  14   0    7.70    5.70
   6  14   0    8.00    3.00
   6  14   0    5.90    4.10
  -6  14   0    2.00    1.70
  -6  14   0    5.40    3.50
   6  14   0    2.10    1.80
   7 -14   0   80.19    9.00
  -7 -14   0   82.39    9.60
   7 -14   0   78.69    8.00
  -7 -14   0   78.29    8.20
  -7  14   0   71.49    7.80
   7  14   0  100.79   10.60
   7  14   0   82.39    7.80
  -7  14   0  107.09   11.80
  -7  14   0  102.19    9.90
   8 -14   0    3.90    2.70
   8 -14   0    5.10    3.50
  -8 -14   0    3.20    2.90
   8  14   0    5.70    4.50
   8  14   0    9.20    3.20
  -8  14   0    2.00    6.00
   8  14   0    4.60    2.30
   9 -14   0    0.30    3.60
  -9 -14   0    0.60    4.40
  -9 -14   0    6.60    4.00
   9 -14   0    0.40    2.90
  -9  14   0    0.90    6.10
   9  14   0    2.20    3.20
  -9  14   0    5.80    3.90
   9  14   0    5.80    4.90
 -10 -14   0   95.09   12.00
  10 -14   0   99.39    9.70
 -10 -14   0  105.49    9.80
  10 -14   0  104.49   10.80
  10 -14   0   86.19   11.00
 -10  14   0  102.89   13.90
 -10  14   0   91.09   11.10
  10  14   0   98.89    9.50
  11 -14   0  114.29   11.00
  11 -14   0   72.79   11.60
  11 -14   0   90.49    9.90
 -11 -14   0  108.99   12.40
 -11 -14   0   96.09   10.30
  11  14   0  102.99    9.80
 -11  14   0  113.29   14.60
 -11  14   0   87.19   11.40
  12 -14   0  284.87   24.80
 -12 -14   0  302.77   26.20
 -12 -14   0  264.07   24.30
  12  14   0  306.57   24.60
 -12  14   0  305.47   28.10
  12  14   0  271.17   23.90
   0 -15   0    1.30    1.80
   0 -15   0    2.30    2.70
   0 -15   0    1.60    2.20
   0  15   0    5.00    2.60
   0  15   0   -1.00    1.30
   0  15   0    3.20    4.10
   1 -15   0  123.59   10.70
  -1 -15   0  124.59   10.60
  -1 -15   0  145.79   11.50
   1 -15   0  117.39   10.60
   1  15   0  123.39   10.20
  -1  15   0  108.59   10.20
  -2 -15   0   69.49    7.70
   2 -15   0   61.09    6.50
  -2 -15   0   54.49    6.20
  -2 -15   0   65.29    6.40
   2 -15   0   75.39    6.60
  -2  15   0   65.09    6.50
   2  15   0   67.89    5.60
  -2  15   0   58.29    6.20
  -3 -15   0  114.89   10.50
   3 -15   0  120.79    9.60
  -3 -15   0   83.69    9.20
  -3 -15   0  100.39    9.60
   3 -15   0  125.49   10.40
   3 -15   0  103.19    9.60
   3  15   0  109.69   11.70
  -3  15   0  107.69    9.50
   3  15   0  108.19    9.00
   4 -15   0    7.00    3.00
  -4 -15   0    7.10    2.40
  -4 -15   0    5.00    3.30
   4 -15   0    3.30    2.30
   4 -15   0    4.00    2.00
  -4 -15   0    4.00    2.40
  -4  15   0    5.90    5.50
   4  15   0    8.40    4.40
   4  15   0    4.70    1.70
   4  15   0    4.30    2.90
  -4  15   0    7.20    3.90
  -4  15   0    3.10    2.10
   5 -15   0  102.09    9.30
   5 -15   0  110.19   10.10
  -5 -15   0   97.49   10.40
  -5 -15   0   93.99    9.20
  -5 -15   0  102.59    9.30
   5  15   0  105.39    8.80
  -5  15   0  103.19    9.00
  -6 -15   0    9.70    3.10
  -6 -15   0    8.50    3.90
   6 -15   0    8.80    3.50
   6 -15   0   10.30    2.90
   6  15   0   17.50    4.90
  -6  15   0   11.70    6.40
  -6  15   0   15.50    4.20
   6  15   0   10.80    2.40
  -6  15   0    7.10    2.20
   6  15   0   14.40    3.40
  -7 -15   0   48.10    7.70
   7 -15   0   44.30    6.00
  -7 -15   0   42.80    5.90
   7 -15   0   43.60    7.10
  -7  15   0   40.70    4.60
   7  15   0   52.29    5.30
  -7  15   0   55.79   10.20
  -7  15   0   48.80    9.90
   7  15   0   59.69    9.10
   8 -15   0   11.40    3.40
   8 -15   0    8.00    3.90
  -8 -15   0   13.30    4.80
  -8 -15   0   10.30    3.70
  -8  15   0    8.50    4.20
   8  15   0   14.10    3.70
  -8  15   0   13.30    7.00
   8  15   0    7.40    2.60
   8  15   0   17.20    5.30
   9 -15   0    4.30    3.10
  -9 -15   0    6.90    4.80
  -9 -15   0    4.40    3.60
   9 -15   0    4.00    4.00
   9  15   0    1.60    2.70
  -9  15   0    1.50    3.80
  -9  15   0    5.90    6.40
   9  15   0    4.00    3.70
   9  15   0    5.20    5.30
  10 -15   0  234.28   24.10
 -10 -15   0  301.27   25.00
 -10 -15   0  302.07   23.40
  10 -15   0  268.97   23.10
  10 -15   0  308.57   23.90
 -10  15   0  301.87   26.50
  10  15   0  282.07   22.90
 -10  15   0  254.67   24.10
  11 -15   0   24.30    5.60
  11 -15   0   14.90    4.50
 -11 -15   0   25.00    6.40
 -11 -15   0   25.70    5.00
  11 -15   0   21.20    6.10
 -11  15   0   16.00    5.30
  11  15   0   19.30    4.90
  11  15   0   15.10    5.10
  11  15   0   19.50    4.00
  12 -15   0    7.50    4.60
  12 -15   0   -4.50    7.30
  12 -15   0    6.30    5.60
 -12 -15   0    7.30    5.20
 -12 -15   0    9.80    6.10
  12  15   0    7.60    4.90
  12  15   0    2.80    3.80
 -12  15   0    4.60    5.20
   0 -16   0  270.47   19.60
   0 -16   0  239.18   19.70
   0  16   0  216.48   19.00
   1 -16   0   15.40    3.50
  -1 -16   0   11.60    2.80
   1 -16   0    9.30    2.30
  -1 -16   0    8.00    2.50
  -1 -16   0   11.60    3.50
   1 -16   0   15.00    3.00
  -1  16   0    8.00    2.10
   1  16   0   11.20    3.40
  -1  16   0   10.20    2.70
   1  16   0   21.00    5.10
  -2 -16   0   51.89    5.90
  -2 -16   0   65.49    7.20
   2 -16   0   65.29    6.10
  -2 -16   0   40.40    5.80
   2 -16   0   56.69    6.00
  -2  16   0   56.29    6.10
  -2  16   0   40.30    5.80
   2  16   0   56.89    4.90
   3 -16   0   27.70    5.60
  -3 -16   0   16.20    3.00
  -3 -16   0   18.70    4.00
   3 -16   0   17.20    3.20
   3 -16   0   23.20    3.90
  -3 -16   0   18.80    3.30
   3  16   0   27.80    5.50
  -3  16   0   13.70    2.90
   3  16   0   16.70    2.80
  -3  16   0    8.90    2.80
   4 -16   0   -1.10    1.90
   4 -16   0    0.50    2.50
  -4 -16   0    4.20    2.60
  -4 -16   0    1.90    2.30
  -4 -16   0    1.70    3.40
  -4 -16   0   -0.10    2.40
   4 -16   0    4.80    3.10
  -4  16   0    2.60    2.40
   4  16   0    2.10    1.60
  -4  16   0    0.30    5.40
   4  16   0   -1.70    4.50
  -4  16   0    6.50    4.10
   4  16   0    4.40    3.10
  -5 -16   0  169.58   14.70
   5 -16   0  165.18   14.80
   5 -16   0  185.48   15.50
  -5 -16   0  170.78   15.70
   5  16   0  178.38   14.20
  -5  16   0  176.88   14.50
   6 -16   0   12.70    3.40
  -6 -16   0   14.30    4.60
   6 -16   0   16.30    4.00
  -6 -16   0   17.40    3.50
   6  16   0   13.80    2.60
  -6  16   0   27.10    7.00
   6  16   0   19.60    4.00
  -6  16   0   24.70    5.50
   6  16   0   22.10    5.70
  -6  16   0   13.10    2.70
  -7 -16   0  137.09   14.00
   7 -16   0  146.49   13.60
   7 -16   0  138.39   13.10
  -7 -16   0  154.28   12.80
  -7  16   0  129.89   11.60
   7  16   0  150.78   12.10
   8 -16   0   60.79    7.50
  -8 -16   0   68.39    9.90
   8 -16   0   64.09    8.80
  -8 -16   0   76.19    7.70
  -8  16   0   70.29    9.50
   8  16   0   82.09   11.00
  -8  16   0   72.29   11.80
   8  16   0   59.99    6.90
  -9 -16   0    2.80    3.60
  -9 -16   0    2.70    4.90
   9 -16   0    0.40    4.60
   9 -16   0    0.90    3.30
  -9  16   0    5.90    6.90
   9  16   0    1.00    2.80
   9  16   0    0.00    5.60
  -9  16   0    1.00    4.30
   9  16   0   -4.00    3.70
 -10 -16   0   74.39    8.20
 -10 -16   0   81.19   11.10
  10 -16   0   65.59    9.50
  10 -16   0   58.79    8.30
  10  16   0   56.49    7.50
  10  16   0   70.99    9.90
 -10  16   0   63.79   10.10
 -10  16   0   71.29   12.70
 -11 -16   0  216.58   19.50
  11 -16   0  200.28   17.90
  11 -16   0  163.38   17.00
  11  16   0  203.38   17.50
 -11  16   0  160.78   18.40
 -11  16   0  228.98   21.50
  11  16   0  185.88   16.60
   0 -17   0    2.60    2.40
   0 -17   0    0.90    3.20
   0 -17   0    0.00    2.00
   0  17   0   -2.20    1.60
  -1 -17   0  204.58   16.50
   1 -17   0  214.08   16.70
  -1 -17   0  174.88   16.80
   1 -17   0  207.98   16.60
   2 -17   0   58.29    6.70
   2 -17   0   67.49    6.80
  -2 -17   0   60.09    6.60
   2  17   0   60.69    5.60
  -2  17   0   67.79    6.90
  -3 -17   0   37.60    6.80
   3 -17   0   33.60    4.90
  -3 -17   0   37.20    4.80
  -3 -17   0   23.20    5.30
   3 -17   0   40.90    6.20
   3 -17   0   24.40    4.20
   3  17   0   27.20    3.60
  -3  17   0   28.10    5.00
   4 -17   0   21.70    4.50
   4 -17   0   20.90    3.80
  -4 -17   0   22.20    3.90
   4 -17   0   33.20    6.30
  -4 -17   0   18.30    4.60
  -4  17   0   22.10    4.50
   4  17   0   25.80    3.50
  -4  17   0   38.70    8.90
  -5 -17   0  175.38   19.50
   5 -17   0  174.68   15.50
  -5 -17   0  173.48   15.30
   5 -17   0  190.68   16.30
  -5  17   0  180.38   15.10
   5  17   0  190.38   14.80
   6 -17   0  112.09   11.50
  -6 -17   0  125.09   11.60
   6 -17   0  126.09   12.20
  -6 -17   0  129.39   12.70
   6  17   0  120.59   10.40
  -6  17   0  114.29   10.50
   7 -17   0  392.36   33.90
  -7 -17   0  407.16   33.20
  -7 -17   0  415.96   34.30
   7 -17   0  393.06   33.20
  -7  17   0  467.75   34.50
   7  17   0  412.76   32.80
  -8 -17   0   12.10    3.90
   8 -17   0   17.60    3.90
   8 -17   0   14.60    5.00
  -8 -17   0   14.00    5.30
  -8  17   0   15.00    7.30
   8  17   0   11.80    3.20
   8  17   0   16.90    4.50
  -8  17   0    9.10    4.80
  -9 -17   0   -6.10    3.50
  -9 -17   0   -3.40    4.80
   9 -17   0   -1.80    4.40
   9 -17   0   -2.00    3.70
   9  17   0   -4.30    2.90
   9  17   0   -1.90    5.90
  -9  17   0   -1.20    4.60
  -9  17   0    0.50    7.30
 -10 -17   0   16.70    4.80
 -10 -17   0   18.70    6.10
  10 -17   0   12.60    5.30
  10 -17   0   10.00    4.20
  10 -17   0    5.20    5.80
 -10  17   0    9.60    5.40
  10  17   0   14.80    4.90
  10  17   0   29.30    7.90
  10  17   0    8.10    3.60
  11 -17   0  569.34   44.40
 -11 -17   0  560.54   44.00
  11 -17   0  494.25   43.70
 -11  17   0  593.94   47.30
  11  17   0  598.24   44.30
 -11  17   0  471.75   44.90
  11  17   0  541.45   43.40
   0 -18   0  106.79   10.20
   0 -18   0   99.69   10.30
   0 -18   0  134.39   11.60
   0  18   0  116.29   10.70
  -1 -18   0    3.50    2.50
  -1 -18   0    7.40    3.00
   1 -18   0    1.90    2.30
   1 -18   0    3.70    2.90
  -1 -18   0    3.40    3.60
   1 -18   0    4.70    3.60
  -1  18   0    2.70    6.10
  -1  18   0    6.30    3.00
  -1  18   0   14.10    5.20
   1  18   0    8.10    5.50
  -2 -18   0  222.08   19.70
   2 -18   0  264.57   20.70
   2 -18   0  249.97   19.90
  -2 -18   0  263.67   20.90
   2 -18   0  216.58   19.80
  -2  18   0  233.08   19.90
   3 -18   0  155.38   13.50
  -3 -18   0  161.98   14.60
  -3 -18   0  144.69   13.50
   3 -18   0  182.28   14.70
  -3  18   0  148.99   13.50
   3  18   0  149.19   12.60
  -4 -18   0  214.38   18.90
  -4 -18   0  252.97   22.00
   4 -18   0  224.98   19.10
   4 -18   0  240.08   19.90
  -4  18   0  224.48   18.90
   4  18   0  223.68   18.30
   5 -18   0   -4.70    3.50
  -5 -18   0   -1.70    4.10
   5 -18   0    3.50    3.10
  -5 -18   0    1.60    3.00
  -5 -18   0    2.50    3.50
   5  18   0   -0.30    2.00
   5  18   0   -3.00    5.40
  -5  18   0   -0.20    4.60
  -5  18   0   -5.60    6.10
  -5  18   0    0.70    2.80
   5  18   0    0.60    3.60
  -6 -18   0   94.39   11.20
   6 -18   0   83.19    9.10
  -6 -18   0   90.89    9.00
  -6  18   0   72.79    8.50
   6  18   0   93.09    8.30
  -6  18   0  111.49   11.50
  -6  18   0  111.49   14.80
   7 -18   0   -1.00    3.40
  -7 -18   0    2.70    3.50
   7 -18   0   -1.60    4.00
  -7 -18   0   -0.30    4.50
   7  18   0   -2.10    3.90
  -7  18   0   -1.40    4.50
  -7  18   0    5.10    7.30
   7  18   0    0.30    2.40
   7  18   0    0.10    5.90
   8 -18   0   -5.90    4.20
  -8 -18   0   -0.90    4.70
   8 -18   0   -3.10    3.30
  -8 -18   0   -4.20    3.50
  -8  18   0    2.90    7.00
  -8  18   0   -2.40    4.60
   8  18   0   -6.10    5.90
   8  18   0   -5.60    2.70
   9 -18   0   -6.40    4.40
   9 -18   0   -4.30    4.90
  -9 -18   0   -3.20    5.40
  -9 -18   0   -6.10    3.70
   9 -18   0   -8.50    3.70
   9  18   0   -2.30    6.80
  -9  18   0   -2.20    5.00
  -9  18   0    3.80    7.20
   9  18   0   -0.80    4.20
  10 -18   0   31.00    7.80
 -10 -18   0   50.79    8.40
  10 -18   0   33.50    6.70
 -10 -18   0   40.80    6.50
  10 -18   0   33.10    6.10
  10  18   0   41.90    6.60
 -10  18   0   33.80    7.20
  10  18   0   45.50    8.50
   0 -19   0   -3.90    3.70
   0 -19   0    2.70    3.50
   0 -19   0   -1.40    2.40
   0  19   0   -0.10    3.10
   0  19   0   -8.20    5.90
  -1 -19   0  181.28   17.50
   1 -19   0  197.58   17.30
   1 -19   0  238.88   18.50
  -1  19   0  213.38   17.60
   2 -19   0  250.67   21.50
   2 -19   0  280.87   22.40
  -2 -19   0  275.07   23.20
   2 -19   0  271.37   21.50
  -2 -19   0  218.88   21.60
  -2  19   0  267.47   21.60
   2  19   0  256.37   21.70
   3 -19   0  189.98   16.10
   3 -19   0  174.08   16.10
  -3 -19   0  183.78   16.00
  -3 -19   0  216.98   17.50
   3 -19   0  217.48   18.10
   3 -19   0  178.98   16.40
  -3  19   0  187.48   16.10
   3  19   0  173.18   15.10
  -4 -19   0   25.40    5.30
   4 -19   0   26.20    4.30
  -4 -19   0   23.10    4.20
   4  19   0   22.30    3.70
   4  19   0   40.60    8.30
  -4  19   0   20.70    6.10
  -4  19   0   17.40    4.00
  -4  19   0   31.00    8.00
   5 -19   0    4.10    4.20
   5 -19   0    5.70    3.40
  -5 -19   0    6.10    4.60
  -5 -19   0    4.00    3.40
   5  19   0    8.60    4.40
  -5  19   0   -0.20    3.10
  -5  19   0    9.70    7.60
   5  19   0    5.00    2.20
  -5  19   0    3.60    5.10
   5  19   0    5.80    6.30
  -6 -19   0   16.80    5.40
  -6 -19   0   19.50    4.10
   6 -19   0   15.10    5.00
   6 -19   0   23.60    4.50
  -6 -19   0   15.00    4.20
   6  19   0   16.10    4.90
  -6  19   0   21.80    7.80
  -6  19   0   15.00    5.70
   6  19   0   20.10    7.20
  -6  19   0   17.00    4.80
   6  19   0   17.90    3.10
   7 -19   0   33.70    6.70
  -7 -19   0   55.09    7.10
  -7 -19   0   48.30    9.40
  -7 -19   0   40.80    7.90
   7 -19   0   50.89    7.40
  -7  19   0   60.89   11.30
  -7  19   0   38.60    7.30
   7  19   0   45.40    5.80
   7  19   0   59.49    9.20
   8 -19   0    3.00    3.90
  -8 -19   0   -1.70    5.30
   8 -19   0   -2.00    5.00
  -8 -19   0    3.60    4.10
  -8  19   0   -3.70    5.10
   8  19   0   -3.80    2.80
  -8  19   0    9.50    7.60
   8  19   0   -8.40    6.80
   8  19   0   -2.50    4.30
   9 -19   0   59.79   11.90
  -9 -19   0   84.59   12.20
   9 -19   0   66.99   10.50
  -9 -19   0   68.59    9.10
   9 -19   0   59.69    9.10
  -9  19   0   58.39   11.20
   9  19   0   65.19    7.80
   9  19   0   64.79    9.40
   0 -20   0   15.70    4.80
   0 -20   0   13.50    3.40
   0 -20   0   20.90    4.00
   0  20   0   14.40    4.00
  -1 -20   0    2.20    4.30
   1 -20   0    4.40    3.40
  -1 -20   0    1.10    2.90
  -1 -20   0    7.50    3.50
   1 -20   0    1.50    2.80
   1 -20   0    5.50    4.20
  -1  20   0    4.20    4.10
   1  20   0   10.70    6.90
   1  20   0    4.40    3.60
  -1  20   0    6.90    7.00
  -1  20   0    3.40    5.70
  -2 -20   0  102.39   10.30
   2 -20   0  131.79   12.20
   2 -20   0  101.99   10.50
  -2 -20   0  125.19   12.30
   2 -20   0  100.69   10.40
   2  20   0  104.79   10.90
   3 -20   0  957.50   69.79
  -3 -20   0  778.02   68.79
  -3 -20   0  938.81   69.79
   3  20   0  849.32   69.29
  -4 -20   0   73.69    9.70
   4 -20   0   60.79    7.70
   4 -20   0   56.89    9.00
  -4 -20   0   54.49    7.40
   4  20   0   62.69    8.10
  -4  20   0   85.69   14.00
  -4  20   0   48.80    7.50
   4  20   0   61.59    6.10
  -5 -20   0   65.59    7.40
  -5 -20   0   46.80    8.40
  -5 -20   0   65.69    9.40
   5 -20   0   59.89    9.20
   5 -20   0   60.69    7.70
   5  20   0   59.39    8.30
  -5  20   0   70.79   11.30
  -6 -20   0    1.60    3.70
  -6 -20   0    8.40    5.00
   6 -20   0    0.30    4.80
  -6 -20   0    6.60    3.80
   6 -20   0    7.10    3.80
  -6  20   0    0.50    5.60
  -6  20   0    5.00    7.00
   6  20   0    1.20    4.10
   6  20   0   -7.40    6.80
   6  20   0    2.30    2.50
  -7 -20   0   10.90    4.30
   7 -20   0    5.90    4.00
  -7 -20   0    1.30    5.30
   7 -20   0    0.80    5.30
   7  20   0   -0.10    2.80
   7  20   0   -7.60    7.20
   7  20   0   -0.30    4.40
  -7  20   0   -0.90    5.70
  -7  20   0   12.40    7.90
   8 -20   0   10.00    4.80
  -8 -20   0   17.70    4.90
   8 -20   0    9.00    6.30
  -8 -20   0   10.50    6.40
  -8 -20   0   23.20    5.20
   8  20   0   -0.90    8.50
   8  20   0   11.30    5.30
   8  20   0    3.10    3.40
  -8  20   0    0.00    6.00
   0 -21   0   -5.50    4.20
   0 -21   0   -5.00    3.30
   0  21   0   -4.60    3.70
   1 -21   0   32.10    5.40
  -1 -21   0   42.00    6.20
   1 -21   0   27.40    6.60
   1 -21   0   43.50    8.60
  -1 -21   0   42.00    6.80
  -1  21   0   51.49   11.60
  -1  21   0   61.39   10.80
   1  21   0   41.80    6.80
  -1  21   0   34.30    5.60
   2 -21   0   85.39    9.10
   2 -21   0   77.29   10.50
  -2 -21   0   88.89   11.10
   2 -21   0  109.79   11.40
  -2 -21   0   85.39    9.20
  -2 -21   0   75.99    9.60
  -2  21   0   75.99    9.40
   2  21   0   94.19    9.70
   3 -21   0  122.39   13.00
  -3 -21   0  126.99   13.30
   3 -21   0  106.99   11.40
  -3 -21   0  115.09   11.30
   3  21   0  127.99   12.10
  -3  21   0   99.79   11.40
   4 -21   0   19.80    4.70
  -4 -21   0   23.30    5.80
  -4 -21   0   11.80    4.30
   4 -21   0   15.80    5.70
  -4 -21   0   19.80    4.50
   4  21   0   22.40    5.10
   4  21   0   25.50    8.30
  -4  21   0   22.20    6.80
  -4  21   0   26.70    8.30
  -4  21   0   13.90    4.90
   5 -21   0   35.10    7.20
  -5 -21   0   43.60    8.30
   5 -21   0   35.80    6.10
  -5 -21   0   48.80    7.20
  -5 -21   0   49.60   10.00
   5  21   0   46.00    8.00
  -5  21   0   63.69   12.30
   5  21   0   59.39    9.90
  -5  21   0   43.80    8.10
   6 -21   0   72.49    9.20
  -6 -21   0   74.19    8.70
   6 -21   0   55.29   11.40
  -6 -21   0   86.99   11.50
  -6 -21   0   69.69   10.20
   6  21   0   99.99   15.50
   6  21   0   73.09   10.10
  -6  21   0   72.19   12.50
  -7 -21   0    1.40    4.60
  -7 -21   0    3.30    4.00
  -7 -21   0   -3.10    5.70
   7 -21   0   -1.80    4.30
  -7  21   0  -10.50    5.70
   7  21   0   -4.60    4.60
   0 -22   0   -1.70    4.80
   0 -22   0   -3.00    3.80
   0  22   0   -6.60    6.30
   0  22   0   -5.70   12.10
   0  22   0   -4.00    4.20
  -1 -22   0    1.50    3.90
   1 -22   0   -6.30    4.60
   1 -22   0   -0.70    3.80
  -1 -22   0   -3.00    3.50
  -1 -22   0    0.90    5.20
   1  22   0    2.90    4.50
  -1  22   0   -3.20    4.10
  -1  22   0   -2.50    6.60
  -2 -22   0  128.49   13.60
   2 -22   0  117.59   11.90
   2 -22   0  126.79   12.20
  -2 -22   0  121.89   11.80
   2 -22   0  139.09   13.90
   2  22   0  123.79   12.90
  -2  22   0  112.09   12.20
   3 -22   0   61.49   10.50
  -3 -22   0   65.99   10.30
   3 -22   0   77.79    8.80
  -3 -22   0   66.59    8.00
   3  22   0   67.59    9.10
  -3  22   0   52.29    8.70
   3  22   0   77.69   14.50
  -3  22   0   79.49   12.60
   4 -22   0   31.20    5.40
  -4 -22   0   25.80    5.10
  -4 -22   0   30.20    6.60
  -4 -22   0   33.40    8.00
   4 -22   0   18.40    6.10
  -4  22   0   28.00    7.70
  -4  22   0   23.10    5.30
   4  22   0   37.30    9.30
   4  22   0   24.70    5.90
   5 -22   0    9.20    4.70
  -5 -22   0    6.40    5.70
  -5 -22   0   10.40    4.30
  -5 -22   0    5.00    4.50
   5 -22   0   -4.20    5.20
  -5  22   0   19.60    9.20
   5  22   0    2.30    5.20
  -5  22   0   -5.50    6.40
  -6 -22   0   45.60    9.50
  -6 -22   0   37.50    6.30
   6 -22   0   38.20    6.50
  -6 -22   0   40.90    7.90
   6 -22   0   24.20    7.50
  -6  22   0   43.60   13.00
   6  22   0   42.60   10.80
  -6  22   0   26.10    8.40
   6  22   0   33.90    7.50
   0 -23   0    0.70    4.40
   1 -23   0    1.60    4.30
  -1 -23   0   -5.60    5.30
  -1 -23   0   -3.40    4.40
   2 -23   0    0.00    5.60
   2 -23   0    8.90    4.40
  -2 -23   0   -1.50    5.80
  -2 -23   0   12.20    4.70
   2  23   0    6.30    5.10
  -2  23   0   -4.40    7.30
  -2  23   0    1.80    5.00
   3 -23   0    8.60    4.80
  -3 -23   0   -5.40    5.50
  -3 -23   0   -0.90    4.40
  -3  23   0  -11.60    6.70
   3  23   0   -0.70    4.80
   4 -23   0  149.69   18.30
  -4 -23   0  203.68   18.70
   4 -23   0  175.98   16.50
  -4 -23   0  171.68   16.30
  -4  23   0  215.48   20.30
   4  23   0  163.38   16.80
  16   0  -1    2.10    4.10
  16   0  -1   -8.70    4.90
 -16   0   1   -0.50    5.20
  15   0  -1    1.40    4.30
 -15   0   1    2.10    4.80
 -15   0   1   13.40    8.20
  15   0  -1    2.70    3.40
 -14   0   1   -0.30    4.30
 -14   0   1    5.90    7.00
  14   0  -1   -2.10    3.60
  14   0  -1    6.90    4.60
  14   0  -1    5.30    3.20
  13   0  -1  215.38   19.40
 -13   0   1  219.68   19.70
  13   0  -1  205.88   18.90
 -13   0   1  212.18   21.90
  13   0  -1  229.38   18.10
  12   0  -1   -2.70    2.30
  12   0  -1    0.00    3.40
 -12   0   1   -2.70    5.80
  12   0  -1    1.30    2.90
 -12   0   1   -1.00    3.30
 -11   0   1   65.69    8.40
  11   0  -1   77.69    7.20
 -11   0   1   63.49   10.50
  11   0  -1   78.19    8.70
  11   0  -1   89.59    7.90
  10   0  -1   -3.80    2.10
 -10   0   1   -4.40    2.70
  10   0  -1   -3.90    1.80
  10   0  -1   -0.30    1.00
  -9   0   1  579.24   48.70
   9   0  -1  582.54   48.10
  -9   0   1  593.94   47.60
  -9   0   1  667.93   48.70
   9   0  -1  550.64   48.60
   9   0  -1  657.03   48.30
  -9   0   1  613.84   49.80
  -9   0   1  691.33   48.20
  -8   0   1   -1.50    2.00
   8   0  -1   -1.20    2.20
  -8   0   1   -1.80    2.00
  -8   0   1   -2.20    1.60
   8   0  -1   -1.30    2.10
  -8   0   1   -0.90    0.70
   8   0  -1   -0.10    0.40
   8   0  -1    0.30    1.80
  -7   0   1 2973.50  213.38
  -7   0   1 2733.53  213.58
  -7   0   1 2710.83  214.28
   7   0  -1 2640.24  213.38
   6   0  -1   -0.50    0.40
   6   0  -1    0.50    1.30
  -6   0   1   -3.20    2.50
   6   0  -1   -1.00    1.40
   6   0  -1    0.70    2.90
  -6   0   1    0.00    1.20
  -6   0   1   -1.20    1.40
  -6   0   1   -1.20    1.30
   6   0  -1    3.50    1.60
   5   0  -1 1822.12  129.99
   5   0  -1 1544.25  130.09
  -4   0   1   -0.40    0.90
  -4   0   1   -0.60    0.80
   4   0  -1    1.40    0.90
  -4   0   1   -2.00    1.70
   4   0  -1   -1.00    0.70
   4   0  -1    0.20    0.20
  -4   0   1    0.30    0.80
  -4   0   1    0.40    0.80
   4   0  -1    0.00    0.90
   4   0  -1    0.00    0.90
   4   0  -1    1.30    1.90
   3   0  -1  133.69   11.00
  -3   0   1  133.19   11.10
  -3   0   1  129.99   11.10
   3   0  -1  160.48   11.10
   3   0  -1  133.79   11.00
   3   0  -1  156.88   10.90
  -3   0   1  146.89   11.00
  -3   0   1  143.79   11.00
   3   0  -1  122.39   11.10
   2   0  -1    0.00    1.50
   2   0  -1   -0.70    0.70
  -2   0   1    0.40    0.60
  -2   0   1    1.00    0.60
  -2   0   1    1.10    0.70
   2   0  -1    0.10    0.80
   2   0  -1    0.40    0.40
  -2   0   1    2.10    0.70
   2   0  -1    1.10    0.70
   2   0  -1    0.30    0.60
  -2   0   1    0.80    1.50
   2   0  -1   -0.20    0.50
   2   0  -1    1.10    0.40
   1   0   1  541.45   40.30
  -1   0  -1  498.25   40.20
   2   0   1    0.20    0.90
   2   0   1   -2.30    1.60
  -2   0  -1    0.40    0.90
  -2   0  -1   -0.30    0.90
   2   0   1   -0.90    0.90
  -2   0  -1    1.00    0.40
  -2   0  -1   -0.30    0.60
  -4   0  -1    1.00    1.20
  -4   0  -1   -0.20    0.60
   4   0   1   -1.00    1.90
   4   0   1    1.40    0.90
   4   0   1   -0.90    1.20
  -5   0  -1  952.40   72.89
  -5   0  -1  942.31   72.49
   5   0   1  960.40   72.59
  -5   0  -1  938.41   73.49
   5   0   1  839.72   72.89
  -5   0  -1  985.40   72.49
   5   0   1 1096.79   72.99
   5   0   1  867.61   72.59
  -5   0  -1  866.71   72.89
  -6   0  -1    0.00    0.80
  -6   0  -1   -2.90    2.80
   6   0   1   -1.50    0.90
   6   0   1   -2.30    2.80
  -6   0  -1   -2.40    1.50
   6   0   1   -2.50    1.60
  -6   0  -1   -0.20    1.60
   6   0   1   -1.10    1.20
   6   0   1   -0.40    1.60
  -7   0  -1    1.60    1.20
  -7   0  -1   -4.10    3.20
   7   0   1    3.10    3.70
  -7   0  -1    0.50    1.90
   7   0   1    0.40    1.00
   7   0   1    1.10    1.40
   7   0   1   -2.10    1.90
  -7   0  -1    1.10    0.90
  -7   0  -1   -0.30    2.00
   7   0   1    2.90    2.20
  -8   0  -1   -1.30    1.40
   8   0   1   -4.20    2.50
  -8   0  -1   -2.20    2.40
   8   0   1   -5.40    4.50
   8   0   1    0.20    1.40
  -8   0  -1   -0.30    0.90
   8   0   1   -3.50    2.30
  -8   0  -1   -4.00    2.20
   8   0   1   -3.70    1.60
  -9   0  -1  202.58   15.10
   9   0   1  164.18   16.40
   9   0   1  214.38   15.80
  -9   0  -1  178.38   16.40
  -9   0  -1  197.38   16.60
  -9   0  -1  177.68   17.80
   9   0   1  178.58   16.00
  -9   0  -1  219.18   15.50
  10   0   1    0.00    1.20
 -10   0  -1   -1.30    0.90
 -10   0  -1   -3.90    2.60
  10   0   1   -3.60    2.90
 -10   0  -1   -2.40    1.90
 -10   0  -1   -7.00    4.70
  10   0   1   -1.20    2.10
 -11   0  -1   -3.70    5.70
  11   0   1    8.00    2.70
 -11   0  -1    7.80    2.80
  11   0   1   -1.90    3.30
 -11   0  -1    2.50    3.40
  12   0   1   -0.10    3.80
  12   0   1    0.60    2.80
  13   0   1  480.35   37.20
  13   0   1  465.65   37.00
 -13   0  -1  425.76   38.00
 -13   0  -1  478.05   40.60
  13   0   1  470.85   38.30
 -14   0  -1    4.20    4.60
  14   0   1    0.30    3.00
 -14   0  -1    7.80    7.90
  14   0   1    0.80    3.70
  15   0   1   62.49    8.00
 -15   0  -1   54.79   10.70
 -15   0  -1   77.49   15.80
 -16  -1   1   18.10    6.60
  16  -1  -1    9.20    5.50
  16  -1  -1   12.30    4.50
  16   1  -1   23.00    5.80
  16   1  -1    6.90    4.30
 -16   1   1   20.80    9.80
 -16   1   1   13.80    6.60
 -15  -1   1   16.60    5.70
 -15  -1   1   34.80    9.70
  15  -1  -1   25.20    4.40
  15  -1  -1   12.10    5.10
 -15   1   1   32.20    9.60
 -15   1   1   13.00    5.60
  15   1  -1   26.70    5.30
  15   1  -1   20.20    4.50
  14  -1  -1   67.59    8.70
  14  -1  -1   78.29   10.20
  14  -1  -1   70.89    7.60
 -14  -1   1   60.79   12.60
 -14  -1   1   56.99    9.70
 -14   1   1   76.39   12.80
  14   1  -1   84.69   10.30
 -14   1   1   55.39    9.70
  14   1  -1   53.29    8.20
  14   1  -1   69.39    7.70
  13  -1  -1   14.00    3.80
 -13  -1   1    6.50    4.30
  13  -1  -1   15.20    4.50
 -13  -1   1    8.10    7.00
  13  -1  -1    9.00    4.40
  13   1  -1   17.00    4.60
  13   1  -1    7.90    3.20
 -13   1   1    9.80    7.10
 -13   1   1    6.90    4.20
  12  -1  -1  107.59   11.20
 -12  -1   1   98.69   13.80
  12  -1  -1  112.89    9.90
 -12  -1   1  107.59   11.40
  12  -1  -1  107.69   10.30
  12   1  -1  109.79    9.90
  12   1  -1  126.49   10.30
 -12   1   1   92.29   13.30
  12   1  -1  116.69   11.40
 -12   1   1  110.19   11.40
  11  -1  -1  129.39   11.10
  11  -1  -1  127.79   10.70
  11  -1  -1  115.49   11.70
 -11  -1   1  114.79   11.90
 -11  -1   1  117.29   13.60
 -11   1   1  119.99   11.90
  11   1  -1  134.09   11.00
 -11   1   1  127.19    9.60
  11   1  -1  123.19   10.70
  11   1  -1  121.79   11.70
 -11   1   1  111.99   13.50
  10  -1  -1   12.30    2.50
  10  -1  -1    6.40    3.30
 -10  -1   1   12.20    5.70
 -10  -1   1   10.90    3.60
  10  -1  -1   14.00    3.00
 -10  -1   1   11.40    3.80
  10   1  -1   18.10    2.70
 -10   1   1   10.30    5.60
 -10   1   1   10.90    3.60
 -10   1   1   19.00    3.40
 -10   1   1   14.20    3.90
  10   1  -1   13.60    3.70
  10   1  -1   18.40    3.00
  -9  -1   1  301.57   22.30
   9  -1  -1  322.27   21.70
   9  -1  -1  280.67   22.40
  -9  -1   1  238.48   22.80
  -9  -1   1  289.47   23.00
  -9  -1   1  255.17   24.00
  -9   1   1  268.97   24.00
  -9   1   1  255.47   22.90
  -9   1   1  290.27   21.80
   9   1  -1  256.07   22.30
   9   1  -1  245.28   22.80
  -9   1   1  306.37   22.30
   9   1  -1  289.57   22.40
  -9   1   1  309.17   22.90
  -8  -1   1  496.45   42.20
   8  -1  -1  504.25   41.00
   8  -1  -1  475.65   40.40
  -8  -1   1  604.94   40.90
  -8  -1   1  544.05   41.30
  -8  -1   1  462.35   41.30
  -8   1   1  552.14   41.30
  -8   1   1  514.55   42.20
   8   1  -1  533.25   41.00
   8   1  -1  599.24   40.50
  -8   1   1  556.44   40.90
   8   1  -1  461.65   41.30
   8   1  -1  590.04   41.40
   8   1  -1  481.65   40.80
  -8   1   1  475.55   41.30
  -7  -1   1   29.00    4.10
  -7  -1   1   29.20    4.10
  -7  -1   1   20.40    5.20
  -7  -1   1   32.90    3.50
   7  -1  -1   23.60    3.90
   7  -1  -1   31.00    3.50
   7  -1  -1   28.60    3.40
   7  -1  -1   25.30    2.50
  -7  -1   1   30.00    2.30
  -7   1   1   30.80    3.40
  -7   1   1   27.30    4.00
   7   1  -1   28.70    3.40
  -7   1   1   33.00    3.80
   7   1  -1   32.50    3.90
   7   1  -1   31.30    2.60
  -7   1   1   24.30    5.40
   7   1  -1   22.40    4.00
  -6  -1   1 1550.74  108.39
  -6  -1   1 1247.98  108.69
   6  -1  -1 1394.36  108.39
  -6  -1   1 1419.96  109.29
   6  -1  -1 1411.76  108.49
  -6  -1   1 1352.66  108.69
   6  -1  -1 1234.38  108.59
   6   1  -1 1335.47  108.39
   6   1  -1 1617.54  108.69
  -6   1   1 1582.44  109.39
  -6   1   1 1439.76  108.69
  -6   1   1 1250.67  108.59
   6   1  -1 1258.17  108.59
  -6   1   1 1545.35  108.39
   5  -1  -1  341.17   25.50
  -5  -1   1  325.07   26.20
  -5  -1   1  309.57   25.60
  -5  -1   1  357.26   25.40
  -5  -1   1  334.97   25.40
   5  -1  -1  297.07   25.60
  -5  -1   1  288.97   25.60
  -5   1   1  340.27   25.60
   5   1  -1  357.06   25.70
   5   1  -1  275.97   25.60
  -5   1   1  305.77   25.60
  -5   1   1  372.86   26.30
   5   1  -1  329.97   25.20
  -5   1   1  337.87   25.40
   5   1  -1  309.17   25.40
  -4  -1   1   85.39    7.90
  -4  -1   1   90.99    8.50
  -4  -1   1   84.99    8.00
   4  -1  -1   96.79    7.80
   4  -1  -1   83.29    7.90
   4  -1  -1   91.89    7.80
  -4  -1   1  109.69    7.80
  -4  -1   1  105.09    7.80
  -4   1   1  107.19    7.80
   4   1  -1  104.39    7.60
  -4   1   1   87.49    8.00
  -4   1   1  116.39    8.70
  -4   1   1   95.69    7.90
   4   1  -1   93.49    7.80
   4   1  -1  104.89    8.00
  -3  -1   1  163.78   13.90
   3  -1  -1  181.98   13.80
  -3  -1   1  195.28   14.00
  -3  -1   1  164.58   14.10
   3  -1  -1  190.38   14.00
  -3  -1   1  168.38   14.10
   3  -1  -1  165.28   14.10
  -3  -1   1  196.48   14.00
  -3  -1   1  191.08   14.40
  -3  -1   1  182.58   13.80
   3  -1  -1  179.38   14.00
   3   1  -1  188.98   14.10
  -3   1   1  185.88   14.10
   3   1  -1  156.98   14.10
  -3   1   1  179.28   14.00
  -3   1   1  190.48   14.00
   3   1  -1  178.98   14.00
   3   1  -1  159.98   13.90
  -1  -1   1  204.28   15.70
   1  -1  -1  172.38   15.70
  -1  -1   1  229.88   15.70
  -1  -1   1  174.78   15.70
  -1  -1   1  201.38   15.70
   1  -1  -1  203.38   15.70
  -1  -1   1  212.88   15.70
   1  -1  -1  206.18   15.70
  -1  -1   1  208.28   15.70
   1   1  -1  212.18   15.70
  -1   1   1  229.28   15.70
   1   1  -1  172.88   15.70
   1   1  -1  218.98   15.70
  -1   1   1  187.78   15.70
  -1   1   1  213.28   15.70
   1   1  -1  187.18   15.70
  -1   1   1  207.98   15.70
   0  -1  -1   28.80    2.50
   0  -1  -1   30.80    2.50
   0  -1   1   31.00    2.50
   0  -1  -1   26.90    2.60
   0  -1   1   29.90    2.40
   0  -1   1   30.80    2.40
   0   1   1   30.20    2.40
   0   1  -1   31.50    2.50
   0   1   1   27.60    2.50
   0   1  -1   33.80    2.50
   0   1  -1   33.90    2.50
   0   1   1   30.90    2.40
   0   1   1   30.80    2.50
   0   1   1   34.20    2.50
   0   1   1   31.50    2.50
  -1  -1  -1    1.20    0.50
  -1  -1  -1    1.80    0.60
   1  -1   1    2.50    0.90
   1  -1   1    1.50    0.50
   1  -1   1    2.00    0.60
  -1  -1  -1    2.20    0.60
  -1  -1  -1    1.40    0.40
   1  -1   1    1.60    0.40
   1   1   1    1.10    0.50
  -1   1  -1    2.40    0.60
  -1   1  -1    0.80    0.40
   1   1   1    1.70    0.50
  -1   1  -1    1.00    0.90
  -1   1  -1    1.60    0.50
  -1   1  -1    1.30    0.40
   1   1   1    1.10    0.60
   1   1   1    0.90    1.00
   2  -1   1   16.80    1.70
  -2  -1  -1   19.00    1.80
  -2  -1  -1   13.30    2.90
  -2  -1  -1   15.00    2.30
  -2  -1  -1   17.80    2.20
   2  -1   1   20.90    2.20
   2  -1   1   22.70    1.70
   2   1   1   20.10    1.80
  -2   1  -1   20.60    1.60
  -2   1  -1   21.80    2.20
   2   1   1   19.80    2.30
   2   1   1   17.80    2.00
   2   1   1   16.10    2.30
   2   1   1   14.70    2.80
  -2   1  -1   22.90    2.20
  -3  -1  -1  821.82   64.89
  -3  -1  -1  776.62   64.89
  -3  -1  -1  839.32   65.29
   3  -1   1  766.22   64.89
  -3   1  -1  851.01   64.89
   3   1   1  880.41   64.99
   3   1   1  775.82   64.89
   3   1   1  922.31   65.19
  -3   1  -1  923.11   65.29
   3   1   1  775.52   64.69
  -3   1  -1  883.91   64.89
  -5  -1  -1  227.08   18.10
   5  -1   1  203.78   18.60
  -5  -1  -1  219.58   18.60
   5  -1   1  246.08   18.40
  -5  -1  -1  233.88   19.40
  -5  -1  -1  267.57   18.30
   5  -1   1  223.08   18.20
  -5  -1  -1  207.28   18.70
   5   1   1  208.78   18.70
   5   1   1  228.48   18.30
  -5   1  -1  217.08   18.70
  -5   1  -1  243.98   19.40
   5   1   1  256.97   18.80
  -5   1  -1  244.38   18.60
   5   1   1  223.78   18.30
  -5   1  -1  253.17   18.20
  -5   1  -1  259.67   18.20
  -6  -1  -1 2056.29  149.99
  -6  -1  -1 2000.00  150.28
   6  -1   1 1737.23  150.28
  -6  -1  -1 1715.53  150.28
  -6  -1  -1 1963.40  150.98
   6  -1   1 1984.10  149.99
  -6   1  -1 2033.10  150.98
   6   1   1 2284.17  150.48
  -6   1  -1 1804.62  150.28
   6   1   1 1935.41  149.88
   6   1   1 1831.22  149.88
   6   1   1 1760.22  150.28
  -6   1  -1 2143.79  150.28
  -7  -1  -1  635.74   44.90
  -7  -1  -1  594.74   46.40
  -7  -1  -1  574.94   44.70
   7  -1   1  524.75   45.40
  -7  -1  -1  505.45   45.40
   7  -1   1  603.34   45.00
   7  -1   1  536.45   44.90
  -7  -1  -1  593.14   45.40
   7   1   1  549.54   44.90
  -7   1  -1  577.64   46.30
  -7   1  -1  540.15   45.40
  -7   1  -1  652.23   45.50
  -7   1  -1  594.44   44.80
   7   1   1  604.74   45.00
  -7   1  -1  630.94   44.80
   7   1   1  523.05   45.40
  -8  -1  -1   30.90    7.20
  -8  -1  -1   28.60    5.40
  -8  -1  -1   45.30    4.30
   8  -1   1   41.60    4.50
  -8  -1  -1   45.20    3.60
  -8  -1  -1   41.20    5.60
   8  -1   1   47.80    5.90
   8  -1   1   41.40    4.40
  -8   1  -1   38.80    6.90
  -8   1  -1   42.70    3.80
   8   1   1   37.10    4.50
  -8   1  -1   45.40    5.70
   8   1   1   29.80    5.50
   8   1   1   47.30    5.90
  -8   1  -1   30.80    5.50
  -8   1  -1   47.90    4.20
  -9  -1  -1  845.52   66.49
  -9  -1  -1  973.60   64.59
  -9  -1  -1  780.72   65.29
   9  -1   1  798.62   65.29
   9  -1   1  870.31   64.69
  -9  -1  -1  883.31   65.29
  -9  -1  -1  892.21   64.19
   9  -1   1  719.53   64.89
   9   1   1  803.62   64.39
   9   1   1  774.92   65.19
  -9   1  -1  783.52   65.29
   9   1   1  910.61   64.69
  -9   1  -1  812.02   66.39
  -9   1  -1  780.62   64.29
  10  -1   1  114.09   11.80
  10  -1   1  124.69   10.30
 -10  -1  -1  110.09   11.70
  10  -1   1  128.79   10.70
 -10  -1  -1  120.29   13.60
  10  -1   1  119.89    9.80
 -10  -1  -1  130.29   10.50
 -10   1  -1  140.59   10.40
  10   1   1  141.39   10.70
  10   1   1  114.49   11.80
 -10   1  -1  115.89   10.00
 -10   1  -1  109.19   11.60
  10   1   1  130.89   10.10
 -10   1  -1  109.09   13.30
 -11  -1  -1    0.20    5.80
  11  -1   1    5.00    2.70
  11  -1   1    2.90    3.50
 -11  -1  -1    1.50    3.30
  11   1   1    7.10    2.90
 -11   1  -1    5.50    1.40
 -11   1  -1    4.10    3.40
  11   1   1    2.20    3.40
 -11   1  -1   -3.90    5.40
 -11   1  -1    4.10    2.50
  11   1   1    3.00    1.30
  12  -1   1   -0.90    1.30
  12  -1   1    2.80    3.80
  12  -1   1    2.30    2.90
 -12  -1  -1   -0.50   10.40
  12   1   1    2.10    3.70
  12   1   1    4.20    2.10
  12   1   1    6.80    3.00
 -13  -1  -1   36.70    9.40
 -13  -1  -1   37.00    7.60
  13  -1   1   24.20    4.20
  13  -1   1   28.80    4.90
 -13   1  -1   28.80    5.70
  13   1   1   42.10    8.30
 -13   1  -1   32.30    9.20
  13   1   1   28.70    4.40
  14  -1   1    2.10    4.00
 -14  -1  -1    8.30    8.00
 -14  -1  -1    5.90    4.80
  14  -1   1    5.90    3.20
  14   1   1    2.20    3.70
 -14   1  -1   11.00    8.20
  14   1   1    5.10    3.20
 -14   1  -1    1.40    4.30
  15  -1   1   21.10    5.50
  15  -1   1   19.40    4.40
 -15  -1  -1   31.00   10.20
 -15  -1  -1   20.50    5.90
  15   1   1   22.40    4.60
 -15   1  -1   23.50    9.80
 -15   1  -1   17.70    5.90
  15   1   1   14.80    5.00
 -16  -2   1   55.59   11.50
  16  -2  -1   45.50    7.20
  16  -2  -1   43.40    6.30
  16   2  -1   34.20    6.70
  16   2  -1   40.80    6.20
 -16   2   1   48.70   10.90
 -15  -2   1   67.49   10.70
  15  -2  -1   75.19    8.40
  15  -2  -1   77.59    9.30
 -15  -2   1   89.59   14.30
  15   2  -1   54.09    8.20
 -15   2   1   89.69   15.20
 -15   2   1   48.20   10.60
  15   2  -1   80.19    9.60
  14  -2  -1  162.68   15.10
 -14  -2   1  162.88   19.60
  14  -2  -1  175.98   16.50
  14  -2  -1  181.28   14.60
 -14  -2   1  148.49   16.30
  14   2  -1  182.68   16.50
 -14   2   1  152.48   16.20
 -14   2   1  169.08   19.30
  14   2  -1  170.78   15.00
  14   2  -1  161.68   14.80
  13  -2  -1   17.80    4.80
 -13  -2   1   16.80    7.60
  13  -2  -1   16.60    4.00
 -13  -2   1   12.90    4.70
  13   2  -1   22.80    5.10
 -13   2   1   14.50    4.60
 -13   2   1   17.00    7.70
  13   2  -1   10.30    3.30
  12  -2  -1    1.40    2.30
 -12  -2   1   -4.30    5.80
  12  -2  -1    2.10    3.50
 -12  -2   1    0.10    3.50
  12  -2  -1    3.20    3.00
  12   2  -1    2.00    2.90
  12   2  -1    2.50    1.60
 -12   2   1    2.80    1.10
  12   2  -1    3.90    3.50
 -12   2   1   -6.60    5.80
  12   2  -1   -0.80    2.50
 -12   2   1    1.00    3.40
  11  -2  -1  102.59    9.00
  11  -2  -1  117.99    9.50
 -11  -2   1   98.09   12.20
 -11  -2   1  101.39   10.50
  11  -2  -1   91.99   10.20
 -11   2   1   81.49   10.00
  11   2  -1  118.99    9.40
  11   2  -1   98.29    9.20
  11   2  -1   99.79   10.30
 -11   2   1   87.69   12.50
 -11   2   1  103.99    8.20
 -10  -2   1   22.90    4.30
  10  -2  -1   24.80    3.60
 -10  -2   1   25.70    6.50
 -10  -2   1   25.90    4.50
  10  -2  -1   19.70    4.00
  10  -2  -1   23.30    3.60
 -10   2   1   27.90    3.60
 -10   2   1   18.90    6.40
  10   2  -1   23.20    3.30
  10   2  -1   28.20    4.20
 -10   2   1   28.50    4.50
  10   2  -1   20.40    4.20
 -10   2   1   19.10    4.00
   9  -2  -1   -3.00    2.40
  -9  -2   1   -3.20    2.60
  -9  -2   1   -2.70    2.10
   9  -2  -1   -2.10    1.80
   9  -2  -1    0.70    2.20
   9  -2  -1   -0.10    0.50
   9  -2  -1    0.00    0.40
  -9  -2   1   -3.20    2.60
   9   2  -1   -4.30    2.50
   9   2  -1    0.90    0.70
  -9   2   1   -3.10    2.50
  -9   2   1   -2.50    2.50
   9   2  -1   -2.90    2.00
  -9   2   1   -3.80    1.70
  -8  -2   1  259.27   20.70
   8  -2  -1  230.98   20.20
  -8  -2   1  242.78   21.30
  -8  -2   1  244.58   22.20
  -8  -2   1  272.17   21.30
   8  -2  -1  243.28   21.20
   8  -2  -1  254.37   20.70
   8  -2  -1  263.47   20.80
   8   2  -1  252.57   20.70
   8   2  -1  272.17   20.80
  -8   2   1  257.37   22.20
  -8   2   1  302.47   21.20
   8   2  -1  238.48   21.20
  -8   2   1  294.97   20.70
   8   2  -1  300.07   21.40
  -8   2   1  237.58   21.10
   7  -2  -1   49.10    4.70
   7  -2  -1   38.10    5.00
  -7  -2   1   53.49    4.60
  -7  -2   1   52.09    5.30
   7  -2  -1   46.10    4.60
  -7  -2   1   40.40    6.30
  -7   2   1   45.00    6.50
  -7   2   1   54.79    5.00
   7   2  -1   47.00    5.30
  -7   2   1   47.10    4.40
   7   2  -1   46.30    4.60
   7   2  -1   41.00    4.50
   7   2  -1   50.99    5.10
  -7   2   1   43.10    5.10
  -6  -2   1  268.47   23.70
  -6  -2   1  311.37   23.40
   6  -2  -1  290.67   23.40
  -6  -2   1  318.37   23.40
   6  -2  -1  257.47   23.60
   6  -2  -1  308.17   23.40
  -6  -2   1  285.47   24.30
   6   2  -1  316.47   23.70
   6   2  -1  334.77   23.20
  -6   2   1  333.57   24.50
  -6   2   1  323.87   23.30
  -6   2   1  296.97   23.70
   6   2  -1  261.77   23.30
   6   2  -1  263.17   23.70
   6   2  -1  297.37   23.40
  -5  -2   1 1028.60   79.49
   5  -2  -1  931.11   78.99
  -5  -2   1  934.91   79.09
   5  -2  -1 1008.70   78.89
   5  -2  -1 1011.40   78.89
  -5  -2   1 1109.49   78.89
  -5  -2   1 1140.29   78.89
  -5  -2   1  974.80   79.09
   5   2  -1 1037.20   78.89
   5   2  -1  920.91   78.79
   5   2  -1 1095.39   79.09
  -5   2   1 1013.70   79.09
  -5   2   1 1149.98   78.99
  -5   2   1 1050.09   78.79
   5   2  -1  890.11   78.99
  -4  -2   1  155.28   11.70
   4  -2  -1  168.88   11.80
  -4  -2   1  146.29   12.30
  -4  -2   1  141.09   11.60
   4  -2  -1  139.99   11.90
  -4  -2   1  165.48   11.80
   4  -2  -1  140.19   11.90
  -4  -2   1  136.39   12.00
  -4  -2   1  135.09   11.90
  -4   2   1  159.68   11.90
  -4   2   1  166.98   11.90
   4   2  -1  126.79   11.90
   4   2  -1  146.79   11.70
   4   2  -1  143.79   12.10
   4   2  -1  129.79   11.80
  -4   2   1  168.38   11.70
   3  -2  -1   83.69    7.00
   3  -2  -1   75.49    6.90
  -3  -2   1   92.59    6.90
   3  -2  -1   85.19    6.90
  -3  -2   1   84.69    6.80
  -3  -2   1   81.19    7.30
  -3  -2   1   74.39    7.00
  -3  -2   1   79.79    7.00
   3   2  -1  102.69    7.40
   3   2  -1   88.09    7.00
  -3   2   1   88.89    6.90
  -3   2   1   89.99    6.90
   3   2  -1   76.29    7.00
   3   2  -1   87.69    6.90
  -3   2   1  101.29    7.00
   3   2  -1   82.09    6.90
   0   2   1  635.74   49.10
  -2  -2  -1  914.81   71.89
  -2  -2  -1  870.91   71.59
   2   2   1  985.20   71.89
   2   2   1  881.11   71.59
   2   2   1  843.22   71.59
  -2   2  -1 1060.49   71.59
   3  -2   1   47.80    4.20
  -3  -2  -1   58.49    4.80
  -3  -2  -1   53.99    4.50
  -3  -2  -1   48.80    5.20
   3  -2   1   52.99    4.70
  -3  -2  -1   56.39    4.30
   3  -2   1   54.89    4.30
  -3  -2  -1   47.30    4.70
  -3   2  -1   55.99    4.30
   3   2   1   52.69    5.20
   3   2   1   48.20    4.70
   3   2   1   52.59    4.30
  -3   2  -1   59.59    4.60
  -3   2  -1   58.69    5.20
  -3   2  -1   56.09    4.70
   3   2   1   53.39    4.30
   3   2   1   48.00    4.50
   4  -2   1 1147.59   94.09
  -4  -2  -1 1270.47   93.79
  -4  -2  -1 1162.38   94.69
  -4  -2  -1 1052.49   94.19
  -4  -2  -1 1149.98   94.19
  -4   2  -1 1395.56   94.19
   4   2   1 1365.06   94.69
   4   2   1 1281.87   93.89
   4   2   1 1266.27   94.19
   4   2   1 1125.19   94.19
  -4   2  -1 1165.88   94.19
   4   2   1 1107.29   93.89
  -4   2  -1 1319.87   94.69
  -5  -2  -1 1082.59   84.59
  -5  -2  -1 1126.99   83.49
  -5  -2  -1 1066.69   83.99
   5  -2   1  952.80   83.89
  -5  -2  -1 1178.08   83.59
  -5  -2  -1 1000.50   83.99
   5  -2   1 1104.29   83.59
  -5   2  -1 1144.29   84.49
  -5   2  -1 1005.60   83.89
   5   2   1  972.20   83.99
   5   2   1 1010.40   83.69
  -5   2  -1 1141.99   83.49
  -5   2  -1 1194.88   83.89
   5   2   1 1163.98   83.99
   6  -2   1    0.30    0.60
  -6  -2  -1    0.00    0.60
   6  -2   1    1.70    3.20
   6  -2   1    0.60    1.40
   6  -2   1    0.50    1.80
  -6  -2  -1    1.20    1.70
   6  -2   1    0.50    1.70
  -6  -2  -1   -0.60    1.70
  -6  -2  -1   -2.90    2.90
  -6  -2  -1   -1.00    1.10
   6   2   1   -0.70    2.80
   6   2   1   -0.60    0.90
   6   2   1   -1.40    1.70
  -6   2  -1   -3.60    2.90
  -6   2  -1    0.60    1.60
   6   2   1    0.00    1.20
   6   2   1    1.90    1.80
  -6   2  -1    0.70    1.50
  -6   2  -1    0.20    0.90
   7  -2   1  178.08   14.10
   7  -2   1  173.98   13.80
  -7  -2  -1  202.78   13.90
  -7  -2  -1  164.18   15.70
   7  -2   1  156.48   14.50
  -7  -2  -1  159.38   14.60
   7  -2   1  155.48   13.80
  -7  -2  -1  183.08   14.60
   7   2   1  146.89   14.50
  -7   2  -1  200.98   14.50
   7   2   1  183.18   14.00
   7   2   1  194.68   14.70
  -7   2  -1  160.88   15.50
  -7   2  -1  171.98   14.60
  -8  -2  -1    7.50    4.80
   8  -2   1   13.20    4.50
   8  -2   1   25.80    9.00
   8  -2   1   11.10    1.60
  -8  -2  -1   11.60    2.10
  -8  -2  -1    7.20    2.90
   8  -2   1    9.80    3.10
   8  -2   1   15.70    2.50
  -8  -2  -1    9.50    3.10
   8   2   1   17.50    5.20
  -8   2  -1    7.00    4.70
  -8   2  -1    8.30    2.80
   8   2   1    8.60    2.40
  -8   2  -1   13.90    3.00
   8   2   1   12.70    5.00
   8   2   1    4.10    2.90
  -8   2  -1   14.70    1.90
  -8   2  -1   16.50    2.40
   8   2   1   14.60    2.50
  -9  -2  -1  642.94   52.29
  -9  -2  -1  583.44   50.99
   9  -2   1  579.74   50.99
   9  -2   1  656.33   50.39
   9  -2   1  604.04   50.19
  -9  -2  -1  714.03   50.29
  -9  -2  -1  648.14   50.99
   9  -2   1  662.93   49.80
   9   2   1  591.24   50.99
   9   2   1  680.13   50.39
  -9   2  -1  737.93   51.09
  -9   2  -1  625.54   52.09
  -9   2  -1  655.53   50.09
   9   2   1  653.03   50.19
  -9   2  -1  704.23   50.19
  -9   2  -1  579.94   50.89
  10  -2   1   40.20    4.30
 -10  -2  -1   49.90    5.10
 -10  -2  -1   31.60    6.20
  10  -2   1   32.30    6.30
  10  -2   1   46.80    5.20
 -10  -2  -1   36.80    7.80
  10   2   1   50.19    5.20
 -10   2  -1   38.50    7.50
 -10   2  -1   48.70    4.70
  10   2   1   33.50    6.50
  10   2   1   46.80    4.30
 -10   2  -1   31.40    6.00
 -10   2  -1   38.90    4.10
  11  -2   1   50.79    7.70
 -11  -2  -1   43.60   10.00
 -11  -2  -1   53.39    7.90
  11  -2   1   63.49    6.50
 -11   2  -1   58.49    5.20
  11   2   1   45.60    7.90
  11   2   1   64.69    6.40
 -11   2  -1   48.00    7.50
 -11   2  -1   54.39    9.90
  11   2   1   69.29    5.40
 -12  -2  -1  724.73   62.19
  12  -2   1  794.22   58.29
  12  -2   1  690.83   58.99
  12  -2   1  734.43   57.49
  12   2   1  681.63   58.89
  12   2   1  819.22   58.19
 -13  -2  -1  223.18   22.20
  13  -2   1  225.08   18.00
 -13  -2  -1  183.28   18.80
  13  -2   1  212.48   19.30
  13   2   1  210.88   17.60
 -13   2  -1  211.68   21.90
  13   2   1  219.68   19.40
 -13   2  -1  186.98   18.80
  14  -2   1   30.70    4.70
  14  -2   1   31.50    5.30
 -14  -2  -1   27.70    6.20
 -14  -2  -1   35.40    9.90
 -14   2  -1   17.20    5.60
 -14   2  -1   37.70    9.70
  14   2   1   29.60    5.00
  14   2   1   27.80    4.60
 -15  -2  -1   12.40    9.70
  15  -2   1   17.40    4.20
 -15  -2  -1   19.40    5.90
  15  -2   1   13.30    4.90
 -15   2  -1   19.00    9.50
  15   2   1    5.50    4.60
  15   2   1   11.20    3.90
 -15   2  -1    5.90    5.20
 -16  -3   1   33.00   10.90
  16  -3  -1    3.00    5.70
 -16   3   1   34.40   15.20
 -15  -3   1   19.40    9.00
  15  -3  -1    9.50    3.60
  15  -3  -1    3.20    4.50
 -15  -3   1    6.30    5.10
 -15   3   1    5.70    4.90
  15   3  -1    5.90    4.60
  15   3  -1    6.60    3.80
 -15   3   1   17.60    8.80
 -14  -3   1  329.87   30.60
 -14  -3   1  310.47   28.20
  14  -3  -1  323.77   28.10
  14  -3  -1  320.57   27.20
  14  -3  -1  351.46   26.70
  14   3  -1  324.97   26.70
 -14   3   1  326.27   30.20
 -14   3   1  299.97   27.90
  14   3  -1  347.17   27.00
  14   3  -1  349.67   28.30
 -13  -3   1   10.10    7.10
  13  -3  -1   11.00    4.30
  13  -3  -1    5.90    3.60
 -13  -3   1    8.70    4.30
  13   3  -1   10.20    4.40
  13   3  -1    1.80    5.40
 -13   3   1    4.20    3.90
  13   3  -1    3.70    2.90
 -13   3   1    6.00    6.70
  12  -3  -1    2.40    3.60
 -12  -3   1   -1.70    3.40
  12  -3  -1    3.60    3.10
  12  -3  -1    1.60    2.40
 -12  -3   1   -3.20    6.10
  12   3  -1   10.30    3.10
  12   3  -1   -3.10    1.80
 -12   3   1    0.50    1.70
  12   3  -1    1.10    3.50
  12   3  -1    0.60    2.60
 -12   3   1   -0.10    3.20
 -12   3   1    1.50    6.10
  11  -3  -1   14.00    2.70
  11  -3  -1   13.10    3.70
  11  -3  -1   11.60    3.30
 -11  -3   1   11.50    3.90
 -11  -3   1   13.90    6.10
 -11   3   1   14.50    3.80
 -11   3   1   20.70    2.60
 -11   3   1    9.60    6.20
  11   3  -1   11.90    2.90
  11   3  -1   18.60    3.30
  11   3  -1   13.90    3.90
  11   3  -1   15.80    3.10
  10  -3  -1  983.20   75.39
  10  -3  -1  981.30   75.19
  10  -3  -1  927.91   75.99
  10  -3  -1  996.70   75.59
 -10  -3   1 1010.50   76.19
 -10  -3   1  932.31   76.19
 -10  -3   1  933.21   77.19
  10   3  -1 1063.49   75.59
  10   3  -1  989.60   75.49
 -10   3   1  988.80   77.19
 -10   3   1  909.41   75.99
  10   3  -1  930.01   76.09
   9  -3  -1    6.40    2.50
   9  -3  -1    9.60    1.60
  -9  -3   1    8.90    3.20
   9  -3  -1   10.70    2.30
  -9  -3   1   11.70    3.20
  -9  -3   1    6.10    4.80
   9  -3  -1    7.90    2.90
   9  -3  -1   11.90    1.50
  -9  -3   1   12.60    2.70
  -9   3   1   12.00    2.30
  -9   3   1    3.20    5.00
   9   3  -1   13.90    2.60
  -9   3   1    8.40    2.90
   9   3  -1    6.00    3.00
  -9   3   1    5.70    2.80
   9   3  -1    9.90    2.30
   8  -3  -1  582.54   44.90
  -8  -3   1  552.84   46.10
  -8  -3   1  527.55   45.30
   8  -3  -1  591.24   44.80
  -8  -3   1  644.94   44.90
   8  -3  -1  516.65   45.20
  -8  -3   1  545.25   45.20
   8   3  -1  624.64   44.90
   8   3  -1  536.45   44.80
   8   3  -1  539.35   45.20
  -8   3   1  589.64   46.20
  -8   3   1  639.54   44.80
  -8   3   1  520.75   45.20
   8   3  -1  627.34   45.30
  -7  -3   1   -0.20    1.50
   7  -3  -1    0.30    1.50
   7  -3  -1    0.40    1.80
   7  -3  -1    3.60    0.80
  -7  -3   1    0.50    1.90
   7  -3  -1    2.70    4.00
  -7  -3   1    3.50    1.60
   7  -3  -1    1.70    1.60
  -7  -3   1   -4.00    3.00
   7  -3  -1    0.90    2.10
  -7   3   1    1.00    1.70
  -7   3   1    2.10    1.40
   7   3  -1    0.40    1.60
   7   3  -1    1.30    1.80
   7   3  -1    1.90    0.80
   7   3  -1   -0.80    1.30
   7   3  -1    5.10    3.50
   7   3  -1   -0.30    2.00
  -7   3   1    1.70    1.80
  -7   3   1   -3.00    3.40
   6  -3  -1  253.77   19.80
  -6  -3   1  222.58   20.10
  -6  -3   1  232.78   20.10
  -6  -3   1  267.47   19.80
  -6  -3   1  273.27   19.80
   6  -3  -1  228.08   20.00
   6  -3  -1  254.97   19.70
  -6  -3   1  234.98   20.70
   6   3  -1  242.58   19.80
  -6   3   1  298.17   20.10
   6   3  -1  255.87   20.10
   6   3  -1  216.78   20.00
  -6   3   1  290.27   20.90
   6   3  -1  235.48   19.70
  -6   3   1  246.58   20.00
  -6   3   1  256.77   19.70
  -5  -3   1  628.34   53.89
  -5  -3   1  648.54   53.59
  -5  -3   1  665.23   53.89
  -5  -3   1  760.72   53.69
   5  -3  -1  694.83   53.69
  -5  -3   1  764.62   53.79
   5  -3  -1  648.24   53.89
  -5  -3   1  665.13   54.39
   5  -3  -1  670.33   53.69
   5   3  -1  729.23   53.69
  -5   3   1  726.33   53.89
  -5   3   1  788.82   53.79
  -5   3   1  713.13   53.59
   5   3  -1  632.24   53.89
   5   3  -1  639.24   53.69
   5   3  -1  708.13   53.99
  -4  -3   1   90.99    7.10
   4  -3  -1   91.89    7.20
   4  -3  -1   85.69    7.30
  -4  -3   1   84.09    7.00
  -4  -3   1   77.79    7.40
  -4  -3   1   73.79    7.80
   4  -3  -1  102.59    7.20
   4   3  -1   87.49    7.10
   4   3  -1   77.19    7.10
   4   3  -1   95.49    7.80
  -4   3   1  104.19    7.10
  -4   3   1  101.19    7.40
   4   3  -1   75.19    7.40
   4   3  -1   78.79    7.30
  -3  -3   1  189.48   16.60
   3  -3  -1  208.28   16.50
  -3  -3   1  225.98   16.50
  -3  -3   1  193.68   16.90
  -3  -3   1  214.18   16.50
   3  -3  -1  214.68   16.60
   3   3  -1  200.08   16.50
   3   3  -1  193.18   16.60
   3   3  -1  222.08   16.80
  -3   3   1  221.98   16.50
   3   3  -1  189.88   16.60
   3   3  -1  221.18   16.50
  -3   3   1  247.08   16.60
  -2  -3   1   21.90    1.70
  -2  -3   1   15.60    2.00
   2  -3  -1   19.50    1.80
  -2  -3   1   14.80    2.00
  -2  -3   1   15.70    1.70
  -2  -3   1   18.50    1.90
  -2  -3   1   18.00    1.80
  -2  -3   1   14.10    2.20
   2   3  -1   17.00    2.10
  -2   3   1   18.60    1.70
   2   3  -1   18.60    1.70
   2   3  -1   16.60    1.70
   2   3  -1   15.00    1.90
   2   3  -1   19.00    1.80
   2  -3   1  227.48   16.50
  -2  -3  -1  208.38   16.50
  -2  -3  -1  190.38   16.60
  -2  -3  -1  212.68   16.40
  -2  -3  -1  202.58   16.40
  -2  -3  -1  193.48   16.60
  -2  -3  -1  217.08   16.30
   2   3   1  213.18   16.30
   2   3   1  219.68   17.00
  -2   3  -1  205.38   16.30
  -2   3  -1  225.28   16.40
   2   3   1  189.48   16.60
   2   3   1  197.58   16.60
  -2   3  -1  241.98   16.40
   2   3   1  208.88   16.50
  -3  -3  -1  925.11   75.39
  -3  -3  -1  936.71   75.29
   3  -3   1  963.80   75.39
  -3  -3  -1  956.80   75.79
  -3  -3  -1  891.31   75.39
   3   3   1  959.10   75.39
   3   3   1  942.31   75.29
   3   3   1 1030.30   75.79
  -3   3  -1 1125.29   75.49
  -3   3  -1 1069.79   75.19
   3   3   1  908.81   75.49
   4  -3   1  390.56   30.60
  -4  -3  -1  393.06   30.80
  -4  -3  -1  372.56   31.50
   4  -3   1  370.56   31.00
  -4  -3  -1  362.56   31.00
   4   3   1  378.66   30.70
  -4   3  -1  425.26   30.60
  -4   3  -1  438.96   31.50
   4   3   1  412.46   30.70
   4   3   1  336.47   31.00
   4   3   1  391.16   31.00
   4   3   1  430.16   31.50
   4   3   1  398.26   30.50
  -4   3  -1  424.26   31.00
  -5  -3  -1  972.30   76.19
  -5  -3  -1  964.00   76.79
   5  -3   1  909.61   76.09
   5  -3   1 1053.99   75.79
  -5  -3  -1  905.41   76.19
   5   3   1  904.71   76.19
  -5   3  -1 1059.09   75.69
  -5   3  -1 1069.79   76.69
   5   3   1  963.10   75.89
   5   3   1 1019.40   76.19
  -5   3  -1  973.60   76.19
   5   3   1  967.30   75.79
   6  -3   1  253.27   17.60
   6  -3   1  201.38   18.30
  -6  -3  -1  243.48   17.90
   6  -3   1  225.48   17.80
  -6  -3  -1  215.08   18.40
  -6  -3  -1  202.18   18.50
  -6  -3  -1  214.18   19.30
   6   3   1  259.07   19.20
   6   3   1  199.28   18.40
   6   3   1  230.08   18.50
  -6   3  -1  241.68   17.80
  -6   3  -1  218.08   19.10
   6   3   1  239.88   17.90
  -6   3  -1  257.17   18.30
  -6   3  -1  220.78   18.40
   6   3   1  204.38   17.90
   7  -3   1   23.40    4.50
   7  -3   1   36.50    2.70
  -7  -3  -1   31.60    4.80
   7  -3   1   31.40    3.40
   7  -3   1   29.70    3.70
  -7  -3  -1   35.60    3.50
  -7  -3  -1   24.50    4.80
  -7  -3  -1   23.60    5.50
   7   3   1   32.30    3.50
   7   3   1   28.30    4.70
   7   3   1   31.50    3.50
  -7   3  -1   35.80    4.30
  -7   3  -1   30.60    3.20
   7   3   1   27.30    4.70
  -7   3  -1   28.20    4.40
  -7   3  -1   25.70    5.40
  -8  -3  -1  210.38   19.70
   8  -3   1  205.68   18.40
   8  -3   1  211.08   17.50
  -8  -3  -1  256.77   17.70
   8  -3   1  240.38   17.90
  -8  -3  -1  211.38   18.40
  -8  -3  -1  203.08   18.50
  -8   3  -1  210.88   18.30
  -8   3  -1  200.68   19.60
  -8   3  -1  230.28   17.50
  -8   3  -1  253.17   18.30
   8   3   1  217.78   17.70
  -8   3  -1  245.88   17.50
   8   3   1  193.78   18.40
   8   3   1  214.88   17.60
   9  -3   1   42.00    4.90
  -9  -3  -1   33.00    6.70
   9  -3   1   37.90    4.20
   9  -3   1   36.80    5.80
  -9  -3  -1   30.70    5.80
  -9  -3  -1   45.00    4.60
  -9  -3  -1   34.00    8.30
  -9   3  -1   39.70    6.40
   9   3   1   33.80    6.00
   9   3   1   42.70    4.60
  -9   3  -1   40.10    4.30
  -9   3  -1   37.70    7.30
  -9   3  -1   36.40    5.70
   9   3   1   41.70    4.10
  -9   3  -1   42.20    4.10
  10  -3   1   88.09    7.90
 -10  -3  -1   91.59    7.80
  10  -3   1   83.49    7.20
 -10  -3  -1   67.79    8.80
 -10  -3  -1   75.09   10.80
  10  -3   1   69.59    8.90
  10   3   1   89.39    7.10
 -10   3  -1   68.09   10.50
 -10   3  -1   82.79    7.00
 -10   3  -1   96.49    7.40
  10   3   1   88.39    7.60
 -10   3  -1   76.09    8.80
  10   3   1   68.99    8.80
 -11  -3  -1   18.30    4.60
  11  -3   1   22.90    3.80
  11  -3   1   16.00    4.40
  11  -3   1   23.20    3.30
 -11  -3  -1   22.80    7.30
  11  -3   1   32.10    4.10
  11   3   1   21.20    4.70
  11   3   1   27.20    3.30
 -11   3  -1   25.20    3.30
 -11   3  -1   17.70    6.80
  11   3   1   29.10    3.90
 -11   3  -1   18.80    4.40
  12  -3   1   80.79   10.10
  12  -3   1   92.39    8.70
 -12  -3  -1   73.49   10.60
 -12   3  -1   72.29   13.80
 -12   3  -1   85.79    7.20
  12   3   1   97.59    8.40
 -12   3  -1   73.39   10.40
  12   3   1   70.49    8.70
  12   3   1   90.39   10.30
  13  -3   1    8.20    4.00
 -13  -3  -1   21.10    8.40
  13  -3   1   19.20    5.10
 -13  -3  -1   12.00    4.80
  13   3   1   17.40    4.80
 -13   3  -1   20.10    8.10
 -13   3  -1   13.50    4.70
  13   3   1   17.80    5.20
  13   3   1   14.30    3.60
  14  -3   1   19.10    6.40
 -14  -3  -1   16.00    9.30
 -14  -3  -1   11.30    5.30
  14  -3   1    6.00    4.50
  14  -3   1   14.30    3.60
  14   3   1   12.90    4.10
  14   3   1   11.70    6.10
 -14   3  -1   12.30    8.20
 -14   3  -1    8.90    4.90
  14   3   1   11.20    3.60
 -15  -3  -1   10.30    8.90
  15  -3   1    2.20    3.50
  15  -3   1   -6.60    4.60
 -15  -3  -1    6.70    5.40
  15   3   1    0.50    4.30
  15   3   1   -5.00    3.60
 -15   3  -1    2.50    5.10
 -15   3  -1   11.50    9.00
 -15  -4   1  482.65   42.50
  15  -4  -1  503.25   38.80
  15  -4  -1  491.65   38.10
 -15  -4   1  451.55   39.70
 -15  -4   1  490.25   38.60
 -15   4   1  398.36   39.10
 -15   4   1  457.25   41.90
  15   4  -1  496.15   38.20
  15   4  -1  517.05   38.60
  14  -4  -1   77.69   10.80
  14  -4  -1   57.19    8.50
  14  -4  -1   68.19    7.60
 -14  -4   1   76.19   13.30
 -14  -4   1   66.49   10.30
 -14   4   1   63.99    9.60
  14   4  -1   60.39    7.90
  14   4  -1   87.19   10.80
 -14   4   1   76.69   12.70
  14   4  -1   66.89    8.20
  13  -4  -1  451.65   39.70
 -13  -4   1  488.45   40.10
 -13  -4   1  484.85   41.70
  13  -4  -1  541.75   39.20
 -13   4   1  448.36   39.70
  13   4  -1  490.85   39.80
  13   4  -1  515.65   38.90
 -13   4   1  484.75   41.70
 -12  -4   1    2.20    6.30
 -12  -4   1   -1.10    6.00
  12  -4  -1   -0.40    3.10
  12  -4  -1   -0.60    3.40
  12  -4  -1   -0.20    2.40
  12   4  -1   -3.00    2.40
  12   4  -1   -2.20    2.00
  12   4  -1   -0.20    3.50
 -12   4   1    0.50    1.70
  12   4  -1   -2.50    2.60
  11  -4  -1    1.60    2.20
  11  -4  -1    2.60    3.20
 -11  -4   1    2.20    3.40
 -11  -4   1    5.50    6.00
  11  -4  -1    4.50    2.90
  11   4  -1    4.00    2.60
  11   4  -1    2.90    2.40
 -11   4   1    0.80    5.80
 -11   4   1    7.20    1.80
  11   4  -1    4.50    3.40
 -11   4   1    3.70    3.30
  11   4  -1    6.50    2.10
 -10  -4   1  264.77   24.30
  10  -4  -1  290.37   22.20
 -10  -4   1  250.47   22.80
  10  -4  -1  313.17   21.30
 -10  -4   1  253.37   22.90
  10  -4  -1  289.97   22.00
  10  -4  -1  248.08   22.60
  10  -4  -1  258.77   21.30
  10  -4  -1  282.77   21.60
  10   4  -1  258.07   22.80
  10   4  -1  300.47   22.10
  10   4  -1  273.47   22.00
 -10   4   1  261.07   22.70
 -10   4   1  281.37   24.10
   9  -4  -1  334.17   25.70
  -9  -4   1  354.16   25.70
   9  -4  -1  290.47   26.10
   9  -4  -1  335.97   25.60
  -9  -4   1  312.17   26.30
  -9  -4   1  313.97   26.40
  -9  -4   1  327.37   27.50
   9   4  -1  337.87   25.60
  -9   4   1  333.57   27.40
   9   4  -1  291.07   26.10
   9   4  -1  323.17   25.60
  -9   4   1  291.07   26.00
  -9   4   1  345.27   25.50
   8  -4  -1  253.97   20.20
  -8  -4   1  242.18   20.60
  -8  -4   1  264.77   20.10
  -8  -4   1  247.18   21.70
   8  -4  -1  249.68   20.10
  -8  -4   1  297.47   20.20
   8  -4  -1  220.78   20.40
  -8  -4   1  234.28   20.70
  -8   4   1  255.57   21.70
   8   4  -1  242.98   20.10
   8   4  -1  257.97   20.70
   8   4  -1  230.08   20.60
  -8   4   1  238.08   20.50
   8   4  -1  273.97   20.10
  -8   4   1  265.07   20.00
   7  -4  -1   33.00    3.70
   7  -4  -1   34.90    4.50
   7  -4  -1   32.50    3.90
  -7  -4   1   38.80    3.90
  -7  -4   1   34.60    3.90
  -7  -4   1   32.10    4.70
  -7  -4   1   26.10    4.50
   7   4  -1   35.00    4.60
   7   4  -1   35.00    3.80
  -7   4   1   30.20    6.00
  -7   4   1   38.70    4.30
  -7   4   1   39.90    4.40
   7   4  -1   27.50    3.70
  -7   4   1   35.70    3.50
   7   4  -1   27.00    4.60
  -7   4   1   34.10    4.50
   7   4  -1   44.20    5.70
  -6  -4   1  323.87   24.20
   6  -4  -1  274.87   24.20
   6  -4  -1  301.27   24.20
  -6  -4   1  319.17   24.30
  -6  -4   1  279.77   24.60
  -6  -4   1  276.07   24.10
  -6  -4   1  270.47   25.10
  -6   4   1  363.56   25.40
  -6   4   1  317.07   24.20
   6   4  -1  292.47   24.50
  -6   4   1  316.47   24.60
   6   4  -1  266.97   24.20
  -6   4   1  362.16   24.50
  -6   4   1  362.56   24.50
   6   4  -1  300.87   24.20
   5  -4  -1  856.11   65.69
  -5  -4   1  799.62   66.39
  -5  -4   1  763.12   65.89
   5  -4  -1  791.42   65.89
  -5  -4   1  900.91   65.69
  -5  -4   1  794.42   65.69
  -5  -4   1  734.43   65.89
   5  -4  -1  907.91   65.79
   5   4  -1  767.72   65.89
  -5   4   1  973.60   65.99
   5   4  -1  784.92   65.69
   5   4  -1  773.92   65.89
   5   4  -1  990.40   66.39
  -5   4   1  886.91   65.69
  -5   4   1 1006.60   65.89
   5   4  -1  845.02   65.69
  -4  -4   1 1000.10   78.79
  -4  -4   1  902.11   79.09
  -4  -4   1  962.10   79.09
  -4  -4   1 1092.09   78.89
   4  -4  -1  999.90   78.99
  -4  -4   1  992.30   79.39
   4  -4  -1  946.11   78.99
  -4  -4   1 1103.59   78.99
  -4   4   1 1063.79   78.79
   4   4  -1  999.40   79.09
   4   4  -1  953.30   78.79
   4   4  -1 1082.29   78.89
  -4   4   1 1126.89   79.19
   4   4  -1  945.51   78.99
   4   4  -1 1131.79   79.39
  -2  -4   1  534.95   43.20
   2  -4  -1  648.24   43.30
  -2  -4   1  510.65   43.30
  -2  -4   1  559.54   43.20
  -2  -4   1  493.45   43.10
  -2  -4   1  549.25   43.40
   2  -4  -1  553.34   43.20
  -2  -4   1  624.64   43.20
   2  -4  -1  628.74   43.20
   2   4  -1  535.25   43.20
   2   4  -1  536.65   43.40
   2   4  -1  491.55   43.30
   2   4  -1  585.34   43.20
  -2   4   1  540.65   43.30
   2   4  -1  498.95   43.10
   2   4  -1  611.24   43.40
  -2   4   1  587.54   43.20
  -1  -4   1 1024.60   83.19
   1   4  -1 1130.89   83.19
   0   4  -1 1014.80   78.29
  -2  -4  -1  743.33   59.79
  -2  -4  -1  742.83   60.09
  -2  -4  -1  724.43   60.09
   2  -4   1  806.62   59.89
  -2  -4  -1  793.92   59.89
  -2  -4  -1  775.12   59.99
   2   4   1  791.92   59.99
  -2   4  -1  837.62   59.89
   2   4   1  737.43   60.09
   2   4   1  803.62   60.39
   2   4   1  763.92   60.09
  -3  -4  -1  757.62   64.59
  -3  -4  -1  866.21   64.29
  -3  -4  -1  848.92   64.19
  -3  -4  -1  817.62   64.39
  -3  -4  -1  765.72   64.59
  -3  -4  -1  808.62   64.29
   3  -4   1  872.91   64.29
   3  -4   1  868.21   64.49
   3   4   1  873.51   64.99
   3   4   1  778.22   64.59
   3   4   1  902.11   64.19
   3   4   1  830.32   64.19
   3   4   1  823.72   64.39
  -4  -4  -1  164.48   14.40
  -4  -4  -1  170.88   15.40
   4  -4   1  207.08   14.10
   4  -4   1  169.08   14.60
  -4  -4  -1  185.78   14.20
   4  -4   1  193.08   14.30
  -4  -4  -1  153.28   14.70
  -4  -4  -1  167.48   14.70
   4   4   1  176.98   14.40
   4   4   1  168.48   14.70
  -4   4  -1  211.38   14.60
   4   4   1  182.18   15.20
  -4   4  -1  199.08   14.70
   4   4   1  175.88   14.10
  -4   4  -1  185.38   14.30
   4   4   1  187.48   14.20
  -4   4  -1  199.18   15.20
   4   4   1  161.58   14.70
  -5  -4  -1 1030.50   89.39
   5  -4   1 1075.49   89.29
  -5  -4  -1 1068.89   89.39
  -5  -4  -1 1114.89   89.99
   5   4   1 1171.78   88.99
  -5   4  -1 1225.78   89.39
   5   4   1 1256.57   89.99
   5   4   1 1152.78   89.39
  -5   4  -1 1252.97   89.89
   5   4   1 1160.58   88.79
  -5   4  -1 1274.27   88.99
   5   4   1 1031.50   89.39
  -6  -4  -1  606.54   49.20
   6  -4   1  557.74   49.00
  -6  -4  -1  575.74   49.20
  -6  -4  -1  688.03   48.70
  -6  -4  -1  616.24   49.90
   6  -4   1  601.74   48.60
   6   4   1  648.44   49.20
  -6   4  -1  689.83   48.70
   6   4   1  607.34   48.70
  -6   4  -1  588.04   49.10
   6   4   1  579.84   49.20
  -6   4  -1  645.64   49.70
   6   4   1  720.63   49.90
   6   4   1  650.03   48.70
  -7  -4  -1  250.87   21.10
   7  -4   1  274.37   20.40
  -7  -4  -1  226.28   21.10
   7  -4   1  240.58   21.00
  -7  -4  -1  237.08   22.10
  -7  -4  -1  281.27   20.50
  -7   4  -1  256.77   21.00
   7   4   1  254.47   21.10
  -7   4  -1  255.97   21.90
   7   4   1  267.37   20.50
   7   4   1  233.08   21.10
   7   4   1  281.57   20.50
  -7   4  -1  291.87   20.30
   8  -4   1   71.09    6.30
  -8  -4  -1   55.99    7.20
  -8  -4  -1   64.79    5.90
  -8  -4  -1   63.39    7.60
   8  -4   1   57.49    6.90
   8  -4   1   69.19    5.90
  -8  -4  -1   53.79    8.80
  -8   4  -1   69.09    5.80
  -8   4  -1   78.89    7.00
   8   4   1   71.39    6.10
  -8   4  -1   61.19    6.90
  -8   4  -1   50.29    8.50
   8   4   1   55.99    7.40
   8   4   1   68.79    5.90
  -9  -4  -1   52.29    5.10
   9  -4   1   37.30    6.30
   9  -4   1   47.30    5.30
   9  -4   1   44.50    4.80
  -9  -4  -1   35.10    8.30
   9   4   1   49.00    5.10
  -9   4  -1   39.90    7.50
   9   4   1   33.10    6.30
  -9   4  -1   48.40    6.20
  -9   4  -1   50.59    4.60
   9   4   1   46.90    4.70
  -9   4  -1   56.49    4.70
 -10  -4  -1  100.69   11.50
 -10  -4  -1  109.09   13.70
  10  -4   1  104.29   11.30
  10  -4   1  126.59   10.50
 -10  -4  -1  132.49   10.50
  10   4   1  135.39    9.90
 -10   4  -1  107.79   13.00
 -10   4  -1  127.09    9.80
  10   4   1  104.99   11.50
  10   4   1  122.09   10.30
 -10   4  -1  107.79   11.20
 -11  -4  -1   39.30    7.40
  11  -4   1   43.90    7.10
  11  -4   1   50.09    4.70
 -11  -4  -1   43.90    9.70
  11  -4   1   55.89    6.10
  11   4   1   37.80    5.50
 -11   4  -1   39.40    7.10
  11   4   1   47.20    7.70
  11   4   1   51.19    5.80
 -11   4  -1   38.50    9.80
 -11   4  -1   49.10    4.80
 -12  -4  -1  123.39   13.50
  12  -4   1  132.09   13.80
 -12   4  -1  132.99   16.00
  12   4   1  146.39   14.10
  12   4   1  160.48   12.40
 -12   4  -1  137.39   11.40
 -12   4  -1  126.89   13.30
  12   4   1  138.79   12.10
 -13  -4  -1   26.50    8.80
  13  -4   1   22.10    5.50
 -13  -4  -1   20.50    5.50
  13  -4   1   27.00    4.80
  13   4   1   28.50    5.90
 -13   4  -1   26.90    8.50
  13   4   1   20.90    4.00
  13   4   1   29.80    4.40
 -13   4  -1   20.30    5.20
  14  -4   1   23.40    5.00
  14  -4   1   24.50    6.10
 -14  -4  -1   17.10    5.80
 -14  -4  -1   28.30    9.50
  14  -4   1   21.30    3.90
 -14   4  -1   20.60    5.70
 -14   4  -1   27.30    9.10
  14   4   1   20.90    4.30
  14   4   1   26.20    4.80
 -15  -4  -1    1.50    5.20
 -15  -4  -1  -11.30    4.80
  15  -4   1   -1.30    4.70
  15  -4   1   11.30    3.90
  15  -4   1   16.80    7.90
 -15   4  -1    7.50    9.10
 -15   4  -1    3.00    4.90
  15   4   1    1.30    4.40
  15   4   1   -4.80    3.70
 -15  -5   1  263.07   22.00
 -15  -5   1  241.28   23.30
 -15  -5   1  259.07   26.50
  15  -5  -1  239.98   22.00
  15  -5  -1  262.67   21.30
  15   5  -1  261.67   21.50
  15   5  -1  269.37   21.90
 -15   5   1  222.78   22.80
 -15   5   1  264.97   26.10
 -14  -5   1   32.50    9.30
  14  -5  -1   33.00    5.30
  14  -5  -1   24.10    5.10
 -14  -5   1   30.50    5.50
 -14  -5   1   24.80    6.10
 -14   5   1   20.00    5.30
 -14   5   1   30.70    8.90
  14   5  -1   27.40    4.50
  14   5  -1   28.20    4.90
 -13  -5   1   24.70    5.80
  13  -5  -1   34.10    5.20
 -13  -5   1   32.30    8.70
  13  -5  -1   25.80    5.70
 -13  -5   1   30.80    5.20
  13  -5  -1   33.90    5.20
  13   5  -1   45.70    8.10
  13   5  -1   42.00    6.00
 -13   5   1   30.40    4.50
 -13   5   1   23.20    5.50
 -13   5   1   37.60    9.00
  13   5  -1   41.60    5.30
 -12  -5   1   42.10    9.90
  12  -5  -1   45.00    5.60
  12  -5  -1   43.00    7.60
 -12   5   1   40.40    4.80
  12   5  -1   46.40    6.20
  12   5  -1   50.59    5.50
 -12   5   1   41.10   10.30
  12   5  -1   44.50    7.60
  11  -5  -1  135.09   11.80
 -11  -5   1  124.49   14.60
  11  -5  -1  136.49   11.60
  11  -5  -1  157.48   12.30
  11  -5  -1  131.99   12.90
 -11  -5   1  124.99   13.10
  11  -5  -1  137.29   12.10
 -11   5   1  129.19   14.70
  11   5  -1  135.59   11.80
  11   5  -1  127.89   13.00
 -11   5   1  131.69   12.80
  11   5  -1  158.68   12.10
  10  -5  -1   16.40    2.60
 -10  -5   1   15.20    5.80
  10  -5  -1   13.30    2.90
  10  -5  -1   12.80    3.60
  10  -5  -1   17.60    2.20
 -10  -5   1   14.70    4.90
 -10  -5   1    9.90    3.60
  10  -5  -1   15.50    3.30
  10   5  -1   18.90    3.00
  10   5  -1   11.00    2.70
 -10   5   1    9.90    5.60
 -10   5   1   11.90    3.40
  10   5  -1   13.60    3.70
 -10   5   1   13.90    4.00
   9  -5  -1  964.50   74.29
  -9  -5   1  874.21   74.99
   9  -5  -1  932.41   73.99
  -9  -5   1  937.41   74.99
   9  -5  -1  966.90   74.49
   9  -5  -1  898.81   74.79
  -9  -5   1  969.10   75.99
   9   5  -1  920.11   74.89
  -9   5   1 1062.69   74.29
   9   5  -1 1045.80   74.39
  -9   5   1  915.41   74.79
   9   5  -1  925.91   74.39
  -9   5   1 1025.50   75.99
   8  -5  -1   77.99    8.20
  -8  -5   1   87.49    7.80
  -8  -5   1   93.69    7.50
  -8  -5   1   68.09    8.40
   8  -5  -1   93.09    7.80
  -8  -5   1   81.39    8.70
   8  -5  -1   88.59    7.60
  -8  -5   1   75.89    9.80
   8   5  -1   80.59    7.50
   8   5  -1   84.79    7.70
  -8   5   1   87.49    8.20
  -8   5   1   92.49    7.40
  -8   5   1   98.29    8.40
  -8   5   1   83.89   10.20
   8   5  -1   73.49    8.30
   7  -5  -1    1.30    1.70
  -7  -5   1    1.80    2.20
   7  -5  -1    3.90    4.70
   7  -5  -1    3.10    1.00
   7  -5  -1    0.20    2.00
  -7  -5   1   -2.00    3.50
   7  -5  -1    1.00    2.50
   7  -5  -1    1.50    1.70
  -7  -5   1    2.70    1.70
  -7  -5   1   -0.50    2.10
  -7  -5   1    1.10    1.70
   7   5  -1   -1.30    2.10
   7   5  -1    2.60    2.20
  -7   5   1   -2.10    3.70
   7   5  -1    0.60    1.60
   7   5  -1    2.00    3.30
  -7   5   1    3.50    2.10
  -7   5   1    3.10    1.50
  -7   5   1    2.20    1.60
  -7   5   1    1.30    1.80
   7   5  -1    3.00    1.30
   7   5  -1   -1.70    1.40
  -6  -5   1   74.29    6.40
   6  -5  -1   70.79    6.90
   6  -5  -1   80.29    6.50
  -6  -5   1   76.29    6.70
  -6  -5   1   62.19    7.80
  -6  -5   1   74.99    6.40
   6  -5  -1   77.29    6.60
  -6  -5   1   65.29    7.10
  -6  -5   1   66.29    7.10
   6   5  -1   66.49    7.00
   6   5  -1   79.09    6.50
   6   5  -1   67.79    6.40
  -6   5   1   72.39    6.30
   6   5  -1   90.89    7.60
   6   5  -1   65.49    7.00
  -6   5   1   78.39    6.90
  -6   5   1   88.39    8.30
  -6   5   1   86.59    6.80
   5  -5  -1   18.10    2.80
  -5  -5   1   14.80    2.60
  -5  -5   1   20.00    2.40
  -5  -5   1   17.30    2.30
   5  -5  -1   15.70    2.50
  -5  -5   1   14.90    3.10
  -5  -5   1   13.60    3.30
  -5  -5   1   16.60    2.70
   5  -5  -1   23.20    2.20
  -5   5   1   25.50    4.60
  -5   5   1   22.10    2.30
  -5   5   1   21.20    2.60
  -5   5   1   19.20    2.80
   5   5  -1   19.20    3.70
   5   5  -1   16.00    3.00
   5   5  -1   13.00    2.50
   5   5  -1   14.90    2.30
   5   5  -1   14.00    2.30
   5   5  -1   17.30    1.50
   5   5  -1   17.80    1.50
  -5   5   1   21.40    2.90
  -4  -5   1 2225.58  169.78
   4   5  -1 2162.28  169.48
  -3  -5   1  333.47   29.20
  -3  -5   1  391.16   29.00
  -3  -5   1  393.36   29.00
   3  -5  -1  430.56   29.00
  -3  -5   1  351.86   29.20
   3  -5  -1  402.66   29.10
  -3  -5   1  345.37   29.20
   3  -5  -1  415.66   29.10
  -3  -5   1  337.87   28.80
   3   5  -1  336.77   28.90
  -3   5   1  392.36   29.10
   3   5  -1  332.67   28.90
   3   5  -1  369.56   29.30
  -3   5   1  395.96   28.90
   3   5  -1  345.77   29.20
   3   5  -1  379.26   29.20
  -1  -5   1  818.22   63.09
   1  -5  -1  799.42   63.09
  -1  -5   1  897.41   63.19
   1  -5  -1  734.83   62.89
  -1  -5   1  784.52   62.99
   1  -5  -1  888.51   63.09
  -1  -5   1  733.73   62.89
  -1   5   1  833.42   63.09
  -1   5   1  753.42   62.89
   1   5  -1  786.92   62.99
  -1   5   1  940.61   63.09
   1   5  -1  808.22   63.09
  -1  -5  -1  477.15   36.90
  -1  -5  -1  473.95   36.70
  -1  -5  -1  464.25   37.00
   1  -5   1  468.65   36.80
  -1  -5  -1  475.65   37.00
   1  -5   1  449.16   36.70
  -1  -5  -1  496.65   36.80
   1   5   1  470.05   36.80
   1   5   1  421.46   36.70
   1   5   1  501.15   36.90
  -1   5  -1  501.45   36.80
   1   5   1  509.35   37.10
   1   5   1  443.66   37.00
  -1   5  -1  496.75   36.80
  -2  -5  -1 1278.17   99.59
  -2  -5  -1 1292.27   99.69
  -2  -5  -1 1222.48   99.69
  -2   5  -1 1319.07   99.49
   2   5   1 1380.96   99.49
   2   5   1 1277.87   99.69
   2   5   1 1246.68   99.69
  -3  -5  -1  578.94   46.00
  -3  -5  -1  616.14   46.00
  -3  -5  -1  628.94   46.10
  -3  -5  -1  528.25   46.30
  -3  -5  -1  571.04   46.40
   3  -5   1  598.94   46.00
  -3  -5  -1  566.54   46.40
   3   5   1  593.74   46.20
  -3   5  -1  642.04   46.10
   3   5   1  643.04   46.00
   3   5   1  569.54   46.40
  -4  -5  -1  918.21   71.19
  -4  -5  -1  848.92   71.49
  -4  -5  -1  855.31   71.49
   4  -5   1  944.51   71.39
  -4  -5  -1  899.01   71.19
   4  -5   1  858.51   71.19
  -4  -5  -1  959.50   71.09
  -4  -5  -1  898.61   71.29
   4   5   1  975.90   71.99
   4   5   1  853.21   71.49
   4   5   1  880.31   71.29
  -4   5  -1  992.00   71.19
  -4   5  -1 1088.99   71.19
   4   5   1  911.01   70.99
   4   5   1  971.10   71.09
   4   5   1  863.31   71.49
  -5  -5  -1   60.89    5.10
  -5  -5  -1   51.69    5.80
   5  -5   1   52.29    5.50
  -5  -5  -1   56.19    5.10
   5  -5   1   58.99    4.90
  -5  -5  -1   46.70    5.70
  -5  -5  -1   58.99    4.90
   5   5   1   55.89    4.60
   5   5   1   59.69    6.60
   5   5   1   55.99    5.70
   5   5   1   60.09    5.20
   5   5   1   46.70    5.80
  -5   5  -1   60.59    6.60
  -5   5  -1   56.09    4.90
  -5   5  -1   63.09    5.70
   5   5   1   61.09    4.90
  -6  -5  -1  354.66   30.70
  -6  -5  -1  352.16   30.80
  -6  -5  -1  382.16   30.30
   6  -5   1  390.16   30.10
  -6  -5  -1  386.56   30.30
   6  -5   1  351.76   30.60
  -6  -5  -1  366.66   31.50
   6   5   1  434.86   31.50
   6   5   1  403.66   29.80
   6   5   1  399.06   30.30
   6   5   1  368.96   30.70
  -6   5  -1  423.76   31.40
   6   5   1  402.26   30.20
   6   5   1  353.86   30.80
  -6   5  -1  411.06   30.20
  -6   5  -1  394.66   30.70
  -7  -5  -1    8.20    3.00
  -7  -5  -1   10.20    3.00
   7  -5   1   12.20    2.00
  -7  -5  -1   13.20    2.20
  -7  -5  -1    6.30    4.70
   7  -5   1    9.00    2.70
  -7   5  -1   10.20    2.20
  -7   5  -1   16.10    2.70
   7   5   1   10.60    3.10
  -7   5  -1   13.50    2.20
   7   5   1   12.00    1.90
   7   5   1    7.80    3.00
  -7   5  -1   11.20    2.70
   7   5   1   11.30    2.00
  -7   5  -1    8.50    4.40
   8  -5   1  207.68   16.30
  -8  -5  -1  176.18   16.90
  -8  -5  -1  191.48   17.00
  -8  -5  -1  223.38   16.10
  -8  -5  -1  192.98   18.50
   8  -5   1  200.78   16.00
   8  -5   1  185.68   16.80
  -8   5  -1  187.08   17.90
  -8   5  -1  199.38   16.80
   8   5   1  219.28   16.10
   8   5   1  179.78   17.00
   8   5   1  221.98   16.10
   9  -5   1   88.09    7.50
   9  -5   1   71.19    8.30
  -9  -5  -1   62.49    8.40
   9  -5   1   76.99    6.90
  -9  -5  -1   78.79    7.30
  -9  -5  -1   67.39   10.60
  -9   5  -1   67.49    9.80
   9   5   1   84.69    7.00
  -9   5  -1   83.59    8.20
   9   5   1   91.39    7.00
   9   5   1   62.99    8.50
  -9   5  -1   77.69    8.30
 -10  -5  -1    1.50    3.20
  10  -5   1    0.90    1.90
  10  -5   1   -0.20    3.00
  10  -5   1    0.60    2.50
  10  -5   1   -1.20    1.80
 -10  -5  -1   -3.30    5.00
 -10   5  -1    2.10    1.90
  10   5   1    1.90    1.50
  10   5   1   -2.90    2.10
  10   5   1   -3.50    3.10
  10   5   1    1.20    2.30
 -10   5  -1    3.00    2.90
 -11  -5  -1   20.90    4.90
  11  -5   1   26.30    3.50
  11  -5   1   20.10    4.50
  11  -5   1   21.60    3.90
 -11  -5  -1   25.00    7.70
  11   5   1   18.50    4.70
  11   5   1   22.90    3.60
  11   5   1   20.10    3.50
 -11   5  -1   20.60    7.10
 -11   5  -1   21.70    4.60
 -11   5  -1   26.60    3.70
  12  -5   1  277.57   21.00
  12  -5   1  259.47   21.70
 -12  -5  -1  249.78   22.90
  12  -5   1  253.37   22.80
 -12  -5  -1  216.08   25.60
  12   5   1  269.37   21.40
 -12   5  -1  241.68   22.50
  12   5   1  301.37   21.50
 -12   5  -1  265.77   20.90
  12   5   1  270.67   23.00
 -12   5  -1  258.17   24.50
 -13  -5  -1  289.07   26.80
 -13  -5  -1  343.77   25.70
  13  -5   1  318.27   25.80
 -13  -5  -1  313.07   29.20
 -13   5  -1  297.97   28.70
  13   5   1  330.07   27.00
 -13   5  -1  260.67   26.40
  13   5   1  306.47   25.40
  13   5   1  343.97   25.50
 -14  -5  -1   97.49   13.00
  14  -5   1  108.89   10.30
 -14  -5  -1  104.99   11.30
  14  -5   1  104.49   11.20
  14  -5   1   98.79   13.10
  14   5   1  105.59   10.90
  14   5   1  123.49   13.40
  14   5   1  105.39   10.50
 -14   5  -1  115.99   15.80
 -14   5  -1   96.69   12.10
  15  -5   1   10.40    5.00
 -15  -5  -1   15.80    6.00
 -15  -5  -1   -3.40    5.00
 -15   5  -1    8.50    5.20
  15   5   1    4.30    4.00
  15   5   1   -0.40    4.80
 -15   5  -1   27.40    9.90
  15  -6  -1  129.39   11.80
 -15  -6   1  124.89   12.70
  15  -6  -1  120.89   12.80
 -15  -6   1  123.79   14.40
  15   6  -1  122.19   12.50
 -15   6   1   96.69   13.20
  15   6  -1  104.49   11.80
 -15   6   1  155.58   18.10
 -14  -6   1    3.80    4.30
 -14  -6   1    9.90    7.60
  14  -6  -1    7.90    3.10
 -14  -6   1    3.10    4.80
  14  -6  -1    3.40    4.30
  14  -6  -1   11.10    5.20
  14   6  -1    8.50    3.60
  14   6  -1   18.80    5.70
 -14   6   1    4.40    4.40
  14   6  -1    1.30    3.90
 -14   6   1   11.30    7.70
 -13  -6   1    3.10    6.90
  13  -6  -1    3.90    2.70
  13  -6  -1    6.70    3.80
  13  -6  -1    3.10    4.30
 -13  -6   1   -1.00    4.20
 -13  -6   1    1.70    3.80
 -13   6   1   -0.70    6.60
  13   6  -1    1.50    2.90
 -13   6   1   -4.30    3.50
  13   6  -1   -0.40    2.90
  13   6  -1    3.60    4.50
 -13   6   1    0.00    2.40
 -12  -6   1   11.20    6.70
 -12  -6   1   13.70    4.10
  12  -6  -1    9.70    3.20
  12  -6  -1   14.00    3.90
 -12  -6   1   13.00    4.60
  12  -6  -1   13.10    2.90
  12  -6  -1   17.00    4.40
  12   6  -1    9.80    2.90
  12   6  -1   15.10    4.50
  12   6  -1   14.00    3.10
  12   6  -1   12.20    3.30
 -12   6   1    7.50    3.80
 -12   6   1    9.40    2.50
 -12   6   1   10.50    7.10
  11  -6  -1   19.90    2.40
  11  -6  -1   16.60    4.20
  11  -6  -1   16.20    3.40
 -11  -6   1   21.80    4.00
  11  -6  -1   19.80    2.30
 -11  -6   1   12.50    4.40
  11  -6  -1   16.10    2.80
  11  -6  -1   11.20    3.60
 -11  -6   1   19.40    6.80
 -11   6   1   16.20    3.90
  11   6  -1   24.60    4.20
 -11   6   1   12.80    6.50
  11   6  -1   26.20    3.70
  11   6  -1   18.70    4.40
  11   6  -1   14.80    3.10
 -10  -6   1   -2.30    2.60
 -10  -6   1   -2.70    2.90
  10  -6  -1   -1.10    1.10
 -10  -6   1   -4.40    4.50
  10  -6  -1   -1.00    2.90
  10  -6  -1   -3.60    2.00
  10  -6  -1   -3.10    2.60
  10  -6  -1    0.10    1.20
 -10   6   1   -5.20    4.70
 -10   6   1   -2.10    2.60
  10   6  -1   -4.10    2.00
  10   6  -1   -3.70    3.00
  10   6  -1    0.80    1.40
  10   6  -1    2.90    2.30
   9  -6  -1   27.80    2.90
   9  -6  -1   29.20    4.30
  -9  -6   1   36.90    4.60
  -9  -6   1   29.50    4.80
  -9  -6   1   28.90    6.50
  -9  -6   1   25.90    4.10
  -9  -6   1   19.20    4.30
   9  -6  -1   28.50    5.20
   9  -6  -1   26.90    3.90
   9   6  -1   24.00    4.40
   9   6  -1   29.20    4.10
  -9   6   1   27.50    6.50
  -9   6   1   34.70    5.50
   9   6  -1   38.00    4.40
  -9   6   1   26.90    5.10
  -8  -6   1  357.76   27.80
  -8  -6   1  335.67   27.60
   8  -6  -1  329.37   28.20
   8  -6  -1  370.86   27.30
  -8  -6   1  363.66   27.70
   8  -6  -1  386.36   27.80
  -8  -6   1  320.57   28.40
  -8  -6   1  335.47   29.30
  -8  -6   1  311.17   28.30
   8  -6  -1  363.46   27.80
  -8  -6   1  361.86   27.90
   8   6  -1  336.47   28.30
  -8   6   1  348.07   28.20
  -8   6   1  390.16   29.40
   8   6  -1  333.57   27.70
   8   6  -1  367.66   27.70
  -7  -6   1  150.98   13.80
  -7  -6   1  146.79   14.70
  -7  -6   1  154.48   13.10
  -7  -6   1  161.88   13.40
  -7  -6   1  170.78   13.20
  -7  -6   1  150.68   13.90
   7  -6  -1  157.08   12.60
   7  -6  -1  169.98   13.30
   7  -6  -1  169.18   13.30
   7  -6  -1  152.38   13.60
  -7   6   1  163.38   13.70
  -7   6   1  157.68   13.10
   7   6  -1  154.28   13.20
   7   6  -1  153.98   13.80
   7   6  -1  151.68   13.80
  -7   6   1  191.78   13.50
   7   6  -1  161.88   13.10
   7   6  -1  192.98   14.70
  -6  -6   1  856.21   70.59
   6  -6  -1  853.81   70.89
  -6  -6   1  952.70   70.59
   6  -6  -1  890.41   70.59
  -6  -6   1  802.62   70.99
  -6  -6   1  834.82   70.99
  -6  -6   1  899.11   70.69
  -6  -6   1  875.11   71.49
   6   6  -1 1025.60   71.49
   6   6  -1  866.71   70.99
  -6   6   1  995.70   70.99
  -6   6   1  972.50   70.59
   6   6  -1  872.61   70.59
  -6   6   1 1041.70   70.89
   6   6  -1  893.61   70.99
   6   6  -1  940.51   70.59
   5  -6  -1    2.60    0.50
   5  -6  -1    2.80    1.30
  -5  -6   1    3.40    1.20
   5  -6  -1    3.10    1.00
  -5  -6   1    1.70    1.60
  -5  -6   1    0.90    1.00
  -5  -6   1    1.60    1.70
  -5  -6   1    0.60    1.60
   5  -6  -1    2.70    1.50
  -5   6   1    2.40    1.30
  -5   6   1    2.80    1.20
   5   6  -1   -0.50    1.20
   5   6  -1    0.80    1.60
   5   6  -1    2.50    1.10
  -5   6   1    2.40    1.40
  -5   6   1    3.80    1.70
  -5   6   1    6.20    3.30
   5   6  -1    2.20    2.20
   5   6  -1   -0.20    1.20
  -4  -6   1  247.08   19.60
  -4  -6   1  222.78   20.10
  -4  -6   1  227.38   19.80
   4  -6  -1  270.87   19.70
  -4  -6   1  254.67   19.50
   4  -6  -1  245.38   19.50
  -4  -6   1  238.58   19.30
  -4  -6   1  257.37   19.60
   4   6  -1  266.17   20.00
   4   6  -1  251.87   20.40
   4   6  -1  234.98   19.50
   4   6  -1  249.97   19.50
   4   6  -1  227.08   19.80
  -4   6   1  267.97   19.70
  -4   6   1  266.17   19.50
   3  -6  -1   43.50    3.50
   3  -6  -1   44.50    3.60
  -3  -6   1   40.10    3.40
   3  -6  -1   36.70    3.40
   3  -6  -1   45.10    3.70
  -3  -6   1   38.20    3.60
  -3  -6   1   39.00    3.00
  -3  -6   1   33.60    4.00
  -3  -6   1   30.70    3.90
   3   6  -1   36.20    3.60
   3   6  -1   29.70    3.80
   3   6  -1   36.70    3.30
   3   6  -1   35.10    4.10
  -3   6   1   34.60    3.50
   3   6  -1   32.40    3.30
   3   6  -1   31.30    4.20
  -3   6   1   34.50    3.30
   2  -6  -1  976.10   83.79
  -2  -6   1 1106.99   83.69
  -2  -6   1 1048.20   83.89
   2  -6  -1 1248.68   83.89
  -2  -6   1 1116.89   83.99
  -2  -6   1  977.70   83.59
  -2  -6   1 1094.19   83.79
   2   6  -1 1047.20   83.99
   2   6  -1 1154.18   83.79
  -2   6   1 1127.89   83.69
   2   6  -1 1023.10   83.89
  -1  -6   1 1125.79   80.59
   1  -6  -1 1047.50   80.29
   1  -6  -1 1107.89   80.39
   1  -6  -1  898.81   80.39
  -1  -6   1  918.41   80.39
  -1  -6   1 1031.20   80.69
  -1   6   1 1049.99   80.29
  -1   6   1 1136.69   80.49
   0  -6  -1  793.22   69.99
   0  -6  -1  932.61   69.79
   0  -6  -1  937.41   70.29
   0  -6   1  891.71   69.79
   0  -6  -1 1002.30   69.99
   0   6  -1  848.02   70.09
   0   6   1  907.51   69.69
   0   6   1  924.61   69.69
   0   6   1  886.51   69.89
   1  -6   1  406.06   32.40
  -1  -6  -1  386.16   32.90
  -1  -6  -1  428.66   32.50
  -1  -6  -1  430.36   32.80
  -1  -6  -1  467.55   32.50
   1  -6   1  407.36   32.50
   1  -6   1  438.86   32.40
   1   6   1  371.76   32.50
   1   6   1  389.86   32.80
  -1   6  -1  428.56   32.60
  -1   6  -1  436.36   32.60
   1   6   1  373.86   32.40
   1   6   1  423.66   32.50
   1   6   1  483.55   33.10
  -2  -6  -1   25.10    2.10
  -2  -6  -1   20.50    2.60
  -2  -6  -1   22.90    2.40
  -2  -6  -1   22.50    2.00
   2  -6   1   23.40    2.30
  -2  -6  -1   21.00    3.00
   2   6   1   24.20    2.70
   2   6   1   25.30    2.30
  -2   6  -1   18.30    2.10
  -2   6  -1   24.80    2.30
   2   6   1   18.20    2.10
   2   6   1   18.00    2.20
   2   6   1   19.50    2.90
  -3  -6  -1  279.37   23.50
  -3  -6  -1  281.67   23.50
   3  -6   1  257.57   23.20
  -3  -6  -1  286.17   23.30
   3  -6   1  336.17   23.40
  -3  -6  -1  278.47   23.10
  -3  -6  -1  295.57   23.00
   3  -6   1  303.87   23.10
   3   6   1  303.07   24.00
   3   6   1  270.97   23.50
  -3   6  -1  312.07   23.10
   3   6   1  313.47   23.30
  -3   6  -1  311.07   23.10
   3   6   1  288.47   23.60
  -3   6  -1  322.37   23.10
  -4  -6  -1   52.89    5.60
  -4  -6  -1   54.39    5.10
  -4  -6  -1   56.29    5.00
  -4  -6  -1   56.69    4.90
  -4  -6  -1   59.19    4.70
  -4  -6  -1   49.80    5.60
   4  -6   1   61.19    5.30
   4  -6   1   56.69    4.80
   4   6   1   61.79    5.10
   4   6   1   55.09    5.50
  -4   6  -1   49.60    4.60
  -4   6  -1   63.29    4.90
   4   6   1   55.99    6.20
   4   6   1   62.29    4.70
   4   6   1   46.60    5.60
  -5  -6  -1  112.19    9.70
  -5  -6  -1   98.59   10.10
  -5  -6  -1  102.49   10.10
  -5  -6  -1  119.99    9.60
  -5  -6  -1   99.99    9.60
   5  -6   1  116.59    9.40
   5  -6   1  109.29    9.90
  -5   6  -1  134.29   10.10
   5   6   1  130.29   11.00
   5   6   1  121.79    9.40
   5   6   1  105.39   10.20
   5   6   1  116.09    9.20
  -5   6  -1  136.89   10.90
   5   6   1  127.09    9.70
   5   6   1  110.29   10.10
  -5   6  -1  118.39    9.50
  -6  -6  -1   -2.70    2.10
   6  -6   1   -0.30    1.30
  -6  -6  -1   -1.20    1.30
  -6  -6  -1   -2.10    1.60
  -6  -6  -1    0.50    1.30
  -6  -6  -1   -2.70    2.10
   6  -6   1   -1.80    1.80
   6  -6   1   -3.00    2.40
   6  -6   1   -1.10    1.40
  -6   6  -1    1.10    2.00
   6   6   1    2.20    2.20
   6   6   1   -2.40    2.20
  -6   6  -1   -1.60    1.70
  -6   6  -1   -3.70    3.30
   6   6   1   -0.70    0.70
   6   6   1    1.10    1.30
  -6   6  -1   -0.90    1.20
  -6   6  -1    0.80    1.50
   6   6   1   -0.30    1.30
   6   6   1    2.50    3.20
   7  -6   1  214.68   16.30
  -7  -6  -1  211.78   16.50
  -7  -6  -1  189.38   17.20
   7  -6   1  197.58   17.00
  -7  -6  -1  188.88   17.20
   7   6   1  178.98   17.20
   7   6   1  231.38   18.30
  -7   6  -1  204.88   16.40
   7   6   1  197.38   17.20
   7   6   1  205.38   16.30
   7   6   1  223.68   16.50
  -7   6  -1  205.48   17.00
  -7   6  -1  203.28   18.00
   8  -6   1   84.79    7.50
  -8  -6  -1   75.49    9.00
  -8  -6  -1   85.99    7.90
  -8  -6  -1   90.29    7.80
  -8  -6  -1   73.89    8.70
   8  -6   1   72.89    8.40
   8   6   1   99.09    7.60
   8   6   1   75.49    9.00
  -8   6  -1   80.89    8.60
  -8   6  -1   96.99    8.00
  -8   6  -1   68.59    9.80
  -8   6  -1  101.49    8.70
   8   6   1   89.99    7.50
   9  -6   1    7.20    2.10
  -9  -6  -1    5.00    5.40
   9  -6   1    8.90    2.70
  -9  -6  -1    6.00    2.60
   9  -6   1    5.50    3.00
  -9  -6  -1    5.10    3.30
  -9  -6  -1    5.90    2.60
   9   6   1   11.00    2.30
   9   6   1    7.60    3.60
   9   6   1   11.00    1.90
  -9   6  -1   10.20    3.20
   9   6   1    6.60    2.30
  -9   6  -1    0.40    5.00
 -10  -6  -1   98.99   12.80
  10  -6   1  119.39   10.10
 -10  -6  -1   99.39   11.00
  10  -6   1  114.59    9.50
  10  -6   1   99.69   10.80
 -10  -6  -1  116.49    9.80
  10   6   1   97.49    9.60
  10   6   1  111.89   11.20
 -10   6  -1   97.09   12.50
  10   6   1  121.09    9.60
 -10   6  -1  108.49   10.80
 -10   6  -1  115.79    9.40
  11  -6   1    3.90    2.30
 -11  -6  -1    2.30    3.70
  11  -6   1    1.80    3.50
 -11  -6  -1    0.80    3.10
  11  -6   1    4.60    3.00
  11   6   1    1.50    1.70
  11   6   1   -0.40    2.40
  11   6   1    5.20    4.00
 -11   6  -1    2.70    2.20
  11   6   1   -0.10    2.50
 -11   6  -1   -4.30    5.70
 -11   6  -1    0.20    3.30
 -12  -6  -1   21.60    5.40
 -12  -6  -1   27.50    4.40
  12  -6   1   19.30    5.10
  12  -6   1   19.60    4.50
  12  -6   1   29.60    5.10
  12   6   1   23.20    5.50
  12   6   1   25.10    3.90
 -12   6  -1   19.60    5.00
  12   6   1   20.00    3.90
 -12   6  -1   24.40    7.80
 -12   6  -1   25.30    3.50
 -13  -6  -1   68.09   10.30
  13  -6   1   63.99   10.10
 -13  -6  -1   67.39    7.80
  13  -6   1   63.69    8.60
 -13   6  -1   73.19   12.30
 -13   6  -1   53.79    9.10
  13   6   1   84.29   10.20
  13   6   1   64.89    7.60
 -13   6  -1   59.39    7.00
  13   6   1   62.69    7.80
  14  -6   1   64.59    9.10
  14  -6   1   73.99   11.50
 -14  -6  -1   68.59    9.10
  14  -6   1   78.09    8.20
 -14  -6  -1   50.59    8.70
 -14  -6  -1   68.99   11.20
  14   6   1   61.49    8.40
  14   6   1   76.49    8.70
 -14   6  -1   88.69   13.80
 -14   6  -1   66.49   10.60
 -15  -6  -1    9.60    5.50
  15  -6   1   23.00    4.80
 -15  -6  -1   24.20    6.80
 -15  -6  -1   14.60    5.00
  15  -6   1   18.10    5.60
  15   6   1   12.40    4.30
  15   6   1   11.70    5.00
 -15   6  -1   17.50    5.70
 -15  -7   1    0.40    5.10
  15  -7  -1   -9.30    4.70
  15  -7  -1    7.90    3.90
 -15  -7   1    6.90    5.60
  15   7  -1   -3.20    3.80
 -15   7   1    2.10    4.80
  15   7  -1    7.10    4.80
  14  -7  -1   29.70    8.90
  14  -7  -1   39.30    5.70
 -14  -7   1   23.10    5.30
 -14  -7   1   22.20    6.00
  14  -7  -1   29.30    5.40
 -14   7   1   30.10    9.10
 -14   7   1   20.60    5.40
  14   7  -1   23.00    4.80
  14   7  -1   25.80    4.60
 -13  -7   1   48.60    9.30
  13  -7  -1   56.99    6.20
  13  -7  -1   51.59    7.60
  13  -7  -1   47.60    9.20
 -13  -7   1   52.29    7.80
 -13   7   1   44.10    8.20
  13   7  -1   47.00    6.60
 -13   7   1   39.50    5.90
 -13   7   1   50.99   11.50
  13   7  -1   60.09    6.80
  13   7  -1   70.99    9.80
  12  -7  -1   94.79    9.30
  12  -7  -1   73.89   10.20
  12  -7  -1   86.49    8.20
 -12  -7   1   79.69   10.50
  12  -7  -1   90.29    8.70
 -12   7   1   73.79    9.90
  12   7  -1  102.39   10.60
  12   7  -1   89.19    8.60
  12   7  -1   97.89    8.90
 -12   7   1   88.39   13.20
 -11  -7   1   -2.30    5.40
  11  -7  -1    2.60    2.60
  11  -7  -1   -1.80    3.20
  11  -7  -1   -2.20    3.00
 -11  -7   1   -0.30    3.70
  11  -7  -1    0.50    1.90
 -11  -7   1    0.40    3.20
  11   7  -1    0.80    3.80
 -11   7   1   -8.10    5.40
  11   7  -1    0.00    2.40
 -11   7   1   -1.10    2.90
  11   7  -1   -2.70    1.70
  11   7  -1    0.50    2.50
  11   7  -1    2.80    2.70
  10  -7  -1   -0.10    1.40
  10  -7  -1   -0.10    2.20
  10  -7  -1   -1.50    2.60
 -10  -7   1   -3.20    5.10
 -10  -7   1   -4.70    3.10
 -10  -7   1   -4.80    2.80
  10  -7  -1   -0.20    3.00
  10  -7  -1    0.70    1.10
 -10   7   1    0.30    2.80
  10   7  -1   -0.40    2.30
  10   7  -1   -3.50    3.20
 -10   7   1   -4.50    5.00
  10   7  -1   -3.10    2.10
  10   7  -1    4.70    1.70
  -9  -7   1   14.60    3.20
   9  -7  -1   13.60    2.80
   9  -7  -1   15.80    2.80
   9  -7  -1   11.40    3.20
  -9  -7   1    6.70    5.30
   9  -7  -1   11.30    2.60
  -9  -7   1   11.70    4.00
  -9  -7   1   10.60    3.50
  -9   7   1    9.80    5.50
   9   7  -1   17.30    2.70
   9   7  -1    8.70    3.60
  -9   7   1   14.70    3.60
   9   7  -1    9.30    2.50
  -9   7   1   10.60    3.10
  -8  -7   1    4.80    3.00
   8  -7  -1    7.50    1.50
   8  -7  -1    0.60    2.50
  -8  -7   1    4.20    1.80
  -8  -7   1    5.10    3.00
  -8  -7   1    0.30    4.10
   8  -7  -1    1.40    2.10
   8  -7  -1    6.80    2.30
  -8  -7   1    0.50    2.60
  -8  -7   1    0.20    2.90
  -8  -7   1    8.20    2.20
   8   7  -1    3.70    2.20
   8   7  -1    1.70    1.90
   8   7  -1    8.20    1.70
  -8   7   1    2.70    2.60
  -8   7   1    4.20    2.60
   8   7  -1   10.40    4.60
  -8   7   1   -1.80    4.60
   8   7  -1   -2.00    2.90
  -8   7   1    3.20    2.10
  -7  -7   1   43.60    5.10
   7  -7  -1   49.30    3.90
   7  -7  -1   53.69    5.30
   7  -7  -1   47.00    5.00
  -7  -7   1   40.80    5.90
   7  -7  -1   41.90    5.70
  -7  -7   1   47.10    5.30
  -7  -7   1   46.60    6.00
  -7  -7   1   48.00    5.00
  -7   7   1   47.30    5.80
  -7   7   1   62.29    7.70
   7   7  -1   46.50    6.70
  -7   7   1   49.99    5.30
   7   7  -1   43.00    6.10
   7   7  -1   56.29    7.00
  -7   7   1   52.69    5.50
  -7   7   1   53.79    5.40
   7   7  -1   47.10    4.90
   7   7  -1   47.90    4.90
  -6  -7   1 1788.62  136.39
   6  -7  -1 1668.83  136.49
  -6  -7   1 1664.33  136.69
  -6  -7   1 1691.73  136.29
  -6  -7   1 1565.64  136.59
  -6  -7   1 1869.61  136.19
   6  -7  -1 1691.03  136.19
   6   7  -1 1935.61  137.09
   6   7  -1 1636.74  136.19
  -6   7   1 1904.41  136.49
   6   7  -1 1594.84  136.59
   6   7  -1 1841.32  136.19
   6   7  -1 1667.73  136.19
  -6   7   1 1887.51  136.29
   6   7  -1 1755.62  136.69
  -6   7   1 2047.10  136.69
  -5  -7   1  140.19   13.20
  -5  -7   1  157.38   12.90
  -5  -7   1  151.38   12.50
  -5  -7   1  138.89   13.30
  -5  -7   1  162.58   12.70
   5  -7  -1  175.18   13.10
   5  -7  -1  148.89   12.70
  -5  -7   1  163.08   12.90
   5   7  -1  144.99   13.20
   5   7  -1  163.58   13.40
   5   7  -1  156.08   12.70
   5   7  -1  164.98   13.60
  -5   7   1  166.18   12.70
  -5   7   1  178.68   13.00
   5   7  -1  149.29   12.80
  -5   7   1  174.08   12.40
  -4  -7   1  138.89   13.00
  -4  -7   1  136.29   13.00
  -4  -7   1  161.08   12.80
   4  -7  -1  185.08   12.90
  -4  -7   1  147.59   12.30
   4  -7  -1  151.58   12.60
   4  -7  -1  183.18   12.80
  -4  -7   1  163.08   12.60
  -4  -7   1  156.78   12.80
   4   7  -1  157.08   13.40
   4   7  -1  153.58   12.60
  -4   7   1  163.18   12.80
   4   7  -1  159.38   12.60
   4   7  -1  165.98   13.20
   4   7  -1  139.09   13.00
  -4   7   1  166.18   12.60
   3  -7  -1    8.40    1.80
   3  -7  -1    7.80    1.40
  -3  -7   1    7.00    1.60
  -3  -7   1    8.70    1.60
  -3  -7   1    9.20    1.40
  -3  -7   1    9.20    2.00
   3  -7  -1    7.40    1.40
  -3  -7   1    6.70    1.80
   3   7  -1    7.30    1.80
   3   7  -1    7.30    1.30
   3   7  -1    6.90    1.20
  -3   7   1   10.70    1.70
  -3   7   1    6.00    1.50
  -3   7   1    8.90    1.40
   3   7  -1   10.00    1.60
   3   7  -1    6.90    2.30
   2  -7  -1  196.08   15.80
  -2  -7   1  174.38   16.00
   2  -7  -1  210.08   16.10
  -2  -7   1  210.28   16.20
   2  -7  -1  205.68   16.20
  -2  -7   1  208.58   16.40
  -2  -7   1  224.38   16.30
   2  -7  -1  230.58   16.30
   2   7  -1  210.58   16.00
  -2   7   1  203.08   16.10
   2   7  -1  184.48   16.40
   2   7  -1  201.68   16.20
   2   7  -1  198.58   16.00
   0  -7   1  549.85   44.30
   0  -7  -1  567.74   44.60
   0  -7  -1  630.64   44.80
   0  -7  -1  642.74   44.70
   0  -7   1  537.65   44.40
   0   7   1  598.14   44.20
   0   7   1  494.25   44.50
   0   7  -1  568.04   44.40
   0   7  -1  538.65   44.60
   0   7  -1  634.14   44.30
   0   7   1  564.84   44.30
   0   7  -1  546.15   44.20
  -1  -7  -1 1243.48   82.29
  -1  -7  -1 1059.59   82.69
  -1  -7  -1 1016.30   82.59
  -1  -7  -1 1032.40   82.49
   1  -7   1 1024.40   82.39
   1   7   1  966.70   82.19
   1   7   1  951.60   82.59
   1   7   1 1238.08   82.59
  -1   7  -1 1076.19   82.39
  -1   7  -1 1179.38   82.59
   1   7   1  935.71   82.29
  -2  -7  -1   91.69    8.50
   2  -7   1  113.39    8.30
  -2  -7  -1   90.49    8.20
   2  -7   1  104.99    7.70
  -2  -7  -1  100.69    7.80
   2  -7   1   97.89    7.90
  -2  -7  -1  100.19    7.80
  -2  -7  -1   97.29    8.00
   2  -7   1  114.49    7.90
   2  -7   1   93.39    7.70
  -2  -7  -1   86.89    8.40
   2   7   1   88.69    7.80
   2   7   1   95.29    8.60
   2   7   1  100.79    8.00
  -2   7  -1  105.69    7.90
  -2   7  -1  102.29    8.00
   2   7   1   86.79    8.40
   2   7   1   86.39    7.80
  -3  -7  -1   28.60    2.60
  -3  -7  -1   27.30    3.00
  -3  -7  -1   27.10    2.60
  -3  -7  -1   22.60    3.60
   3  -7   1   23.40    2.80
  -3  -7  -1   26.20    3.20
   3  -7   1   32.10    3.30
   3   7   1   23.60    3.60
   3   7   1   21.90    4.40
   3   7   1   22.00    2.60
   3   7   1   30.60    3.20
  -3   7  -1   31.40    2.70
  -3   7  -1   30.60    2.70
  -3   7  -1   27.90    2.70
  -4  -7  -1  837.12   69.59
  -4  -7  -1  917.71   69.19
  -4  -7  -1  859.51   69.09
  -4  -7  -1  842.52   69.59
   4  -7   1  861.51   69.09
  -4  -7  -1  876.91   69.39
  -4  -7  -1  911.31   68.99
   4  -7   1  952.30   69.49
   4   7   1  902.11   69.69
  -4   7  -1  877.31   68.99
  -4   7  -1  972.90   69.19
   4   7   1  813.02   69.09
   4   7   1  970.20   69.39
  -4   7  -1  938.51   69.19
   4   7   1  811.42   69.49
   4   7   1  947.61   70.09
  -5  -7  -1    1.40    2.00
   5  -7   1    5.10    1.90
  -5  -7  -1    1.80    1.60
  -5  -7  -1    1.70    1.50
   5  -7   1    1.90    1.20
  -5  -7  -1    1.50    2.20
   5  -7   1    5.70    2.50
  -5   7  -1    2.50    2.00
   5   7   1    1.50    1.00
  -5   7  -1    1.40    3.10
   5   7   1    3.00    1.40
   5   7   1    1.50    1.30
   5   7   1    1.40    2.00
  -5   7  -1    2.70    1.10
  -5   7  -1    4.70    1.50
   5   7   1    3.10    3.20
  -5   7  -1    0.70    0.80
   5   7   1   -1.10    2.20
  -5   7  -1    4.00    1.80
  -6  -7  -1   18.70    2.80
  -6  -7  -1   20.80    3.60
  -6  -7  -1   17.20    3.50
  -6  -7  -1   18.20    2.60
  -6  -7  -1   19.70    2.90
   6  -7   1   17.40    3.10
   6  -7   1   25.10    2.80
  -6  -7  -1   17.60    3.40
  -6   7  -1   22.10    3.00
  -6   7  -1   24.10    4.10
   6   7   1   21.90    3.40
   6   7   1   19.60    3.50
   6   7   1   21.70    2.20
   6   7   1   19.90    3.60
  -6   7  -1   20.30    4.70
   6   7   1   26.20    5.30
  -6   7  -1   22.80    3.10
   6   7   1   18.60    2.80
  -6   7  -1   26.00    3.80
   6   7   1   13.70    2.40
  -7  -7  -1   15.70    2.30
   7  -7   1   16.50    3.20
  -7  -7  -1   15.10    2.60
  -7  -7  -1   19.70    2.90
  -7  -7  -1   21.00    3.90
   7  -7   1   16.60    2.40
  -7  -7  -1   12.30    3.50
   7   7   1   20.30    2.90
   7   7   1   24.20    3.30
  -7   7  -1   17.30    3.30
   7   7   1   13.30    2.50
  -7   7  -1   13.70    4.90
   7   7   1   26.90    6.20
  -7   7  -1   13.90    3.20
   7   7   1   21.10    1.70
  -7   7  -1   25.20    3.50
   7   7   1    9.30    3.50
  -8  -7  -1  225.38   17.60
   8  -7   1  197.08   18.20
   8  -7   1  220.88   17.50
  -8  -7  -1  222.58   17.70
  -8  -7  -1  190.48   18.50
  -8  -7  -1  231.98   17.70
  -8   7  -1  227.88   18.50
   8   7   1  257.67   17.70
   8   7   1  192.08   17.60
   8   7   1  244.48   17.50
  -8   7  -1  210.78   19.60
   8   7   1  194.98   18.60
   9  -7   1    2.70    2.10
   9  -7   1    5.30    3.00
   9  -7   1    5.00    2.10
  -9  -7  -1   -2.50    3.00
  -9  -7  -1    3.70    2.00
   9  -7   1    3.40    2.50
  -9  -7  -1    4.70    2.60
   9   7   1    0.50    2.10
   9   7   1    1.70    3.40
  -9   7  -1    0.00    2.60
   9   7   1    4.40    2.10
   9   7   1    6.10    1.80
  -9   7  -1    5.30    2.90
 -10  -7  -1   21.10    3.60
  10  -7   1   23.40    3.10
  10  -7   1   18.10    3.70
  10  -7   1   20.20    4.30
 -10  -7  -1   15.10    4.50
  10  -7   1   21.20    3.20
  10   7   1   24.60    3.30
  10   7   1   19.40    4.60
 -10   7  -1   11.30    6.30
  10   7   1   14.80    3.10
 -10   7  -1   19.30    4.20
  10   7   1   29.90    4.00
  11  -7   1   -1.30    3.60
  11  -7   1    2.60    3.10
 -11  -7  -1    1.70    4.30
 -11  -7  -1    0.80    2.40
  11  -7   1    3.20    2.50
 -11  -7  -1    2.50    3.00
  11   7   1    3.90    2.60
 -11   7  -1    2.50    4.10
 -11   7  -1   -3.10    5.70
 -11   7  -1    2.00    2.30
  11   7   1    1.20    2.80
  11   7   1    1.40    2.00
  11   7   1    0.20    3.80
  12  -7   1    8.70    2.90
  12  -7   1    6.40    4.40
 -12  -7  -1    7.50    4.50
 -12  -7  -1    8.50    3.10
  12  -7   1    4.80    3.80
 -12  -7  -1    8.20    3.70
  12   7   1    7.60    3.10
  12   7   1   10.00    4.70
  12   7   1    6.80    2.40
 -12   7  -1    8.80    4.10
 -12   7  -1    7.30    2.80
 -12   7  -1   12.00    7.30
  12   7   1   11.10    3.30
  13  -7   1    2.30    4.10
 -13  -7  -1    2.70    3.30
 -13  -7  -1    5.30    4.90
 -13  -7  -1    4.20    3.80
  13   7   1    4.80    3.50
 -13   7  -1    3.10    4.20
 -13   7  -1   11.40    7.60
 -13   7  -1    3.30    3.00
  13   7   1    3.30    3.10
 -14  -7  -1   25.90    5.40
 -14  -7  -1   27.20    4.80
  14  -7   1   31.90    7.00
  14  -7   1   30.20    5.80
 -14  -7  -1   30.10    6.90
  14   7   1   29.20    4.90
  14   7   1   25.90    5.10
 -14   7  -1   26.00    5.90
  15  -7   1    7.30    5.20
 -15  -7  -1    7.00    5.70
 -15  -7  -1   16.70    9.70
  15  -7   1   14.10    4.30
 -15   7  -1    9.80    8.30
  15   7   1   11.70    5.10
 -15  -8   1   -0.70    5.40
 -15  -8   1    9.50    5.80
  15  -8  -1   -6.10    5.00
  15   8  -1    2.80    4.80
  15   8  -1   -1.90    3.90
 -15   8   1   -0.20    4.90
  14  -8  -1   27.60    5.60
 -14  -8   1   21.20    5.60
 -14  -8   1   23.40    6.20
  14  -8  -1   37.50    5.70
 -14   8   1   15.80    5.30
  14   8  -1   23.30    4.50
  14   8  -1   20.90    4.80
  13  -8  -1    9.00    4.70
  13  -8  -1   17.70    4.40
  13  -8  -1    8.40    5.40
 -13  -8   1    9.10    4.20
 -13  -8   1    9.80    3.20
  13  -8  -1   14.60    3.00
 -13  -8   1   14.80    5.10
  13   8  -1   11.10    4.20
  13   8  -1    9.60    3.60
  13   8  -1    7.00    3.40
 -13   8   1    6.40    4.10
 -13   8   1   12.40    7.60
 -13   8   1    6.20    3.20
 -12  -8   1    2.00    3.70
  12  -8  -1    3.10    3.70
  12  -8  -1    2.40    2.30
  12  -8  -1    4.90    2.90
 -12  -8   1    2.10    4.10
  12  -8  -1    1.20    3.80
  12   8  -1    3.30    2.90
  12   8  -1   -0.20    3.00
  12   8  -1    1.70    4.10
 -12   8   1    2.70    6.50
  12   8  -1    1.50    2.90
 -12   8   1    1.60    3.50
  11  -8  -1   27.40    4.70
  11  -8  -1   23.80    4.90
 -11  -8   1   32.50    4.70
 -11  -8   1   23.20    5.90
  11  -8  -1   33.30    5.20
  11  -8  -1   33.50    4.40
  11   8  -1   32.00    4.90
 -11   8   1   33.30    6.70
  11   8  -1   31.50    4.40
  11   8  -1   34.10    5.20
 -11   8   1   35.60    8.10
  11   8  -1   35.40    7.20
 -10  -8   1   86.59   10.30
  10  -8  -1   97.49    9.20
  10  -8  -1  107.99    8.50
  10  -8  -1   88.79    9.90
  10  -8  -1   90.89    8.70
 -10  -8   1   98.39    9.20
  10   8  -1  103.59    8.90
 -10   8   1   89.09    9.50
 -10   8   1   92.29   11.90
  10   8  -1   92.79    8.80
  10   8  -1  100.89   10.30
   9  -8  -1  185.68   15.10
   9  -8  -1  165.38   15.40
   9  -8  -1  179.08   14.80
  -9  -8   1  168.08   14.90
  -9  -8   1  182.58   15.10
  -9  -8   1  171.38   15.90
   9   8  -1  170.68   14.80
  -9   8   1  187.88   17.30
   9   8  -1  195.78   14.80
   9   8  -1  186.58   16.00
  -9   8   1  182.68   15.60
  -8  -8   1   43.30    7.10
  -8  -8   1   51.19    5.90
  -8  -8   1   56.79    5.90
  -8  -8   1   55.19    6.20
   8  -8  -1   59.59    5.70
   8  -8  -1   66.29    5.50
  -8  -8   1   42.10    7.00
   8  -8  -1   47.30    6.50
   8  -8  -1   59.59    6.00
  -8   8   1   53.09    6.40
  -8   8   1   58.99    6.50
  -8   8   1   59.89    8.70
   8   8  -1   53.69    5.60
   8   8  -1   62.69    5.60
  -8   8   1   55.69    6.40
   8   8  -1   45.90    6.90
   7  -8  -1 2542.05  167.18
   7  -8  -1 1965.10  167.38
  -7  -8   1 1950.50  167.58
   7  -8  -1 2057.59  167.08
  -7  -8   1 2152.88  167.28
  -7  -8   1 1920.01  167.58
  -7  -8   1 2249.97  167.08
  -7  -8   1 2062.79  167.18
  -7   8   1 2238.58  167.58
   7   8  -1 2399.16  168.18
   7   8  -1 2015.80  167.08
   7   8  -1 2210.58  167.08
  -7   8   1 2314.97  167.38
   7   8  -1 2198.88  167.68
  -6  -8   1  354.26   28.70
  -6  -8   1  382.06   28.50
   6  -8  -1  367.16   28.90
  -6  -8   1  324.47   29.00
   6  -8  -1  373.66   28.60
  -6  -8   1  352.26   28.30
  -6  -8   1  328.27   29.10
  -6  -8   1  372.46   28.70
  -6   8   1  391.76   28.80
   6   8  -1  377.36   29.20
   6   8  -1  352.16   28.50
   6   8  -1  408.16   29.60
   6   8  -1  355.26   28.50
   6   8  -1  320.07   29.00
  -6   8   1  388.26   28.60
  -5  -8   1  119.09   10.10
  -5  -8   1  104.29   10.60
  -5  -8   1  119.59   10.10
  -5  -8   1  115.59    9.60
  -5  -8   1  121.79    9.90
  -5  -8   1  103.29   10.50
   5  -8  -1  140.69   10.10
   5  -8  -1  127.79   10.30
   5  -8  -1  120.39   10.00
  -5   8   1  134.99    9.60
  -5   8   1  119.69    9.90
  -5   8   1  119.29   10.10
   5   8  -1  117.99    9.90
   5   8  -1  105.59   10.50
   5   8  -1  123.59    9.90
   5   8  -1  128.29   10.80
   5   8  -1  129.29   11.00
  -4  -8   1   97.49    9.30
   4  -8  -1   98.79    8.60
   4  -8  -1  120.59    8.80
  -4  -8   1  105.39    8.70
  -4  -8   1  106.29    8.10
  -4  -8   1   89.79    9.00
  -4  -8   1  104.59    8.80
   4  -8  -1  117.69    8.90
  -4  -8   1  102.69    8.50
   4   8  -1  107.89    8.50
   4   8  -1  103.19    8.50
   4   8  -1   88.99    9.00
  -4   8   1  103.79    8.60
   4   8  -1  105.39    9.50
   4   8  -1  114.49    9.40
  -4   8   1   95.29    8.70
  -3  -8   1  188.78   16.50
  -3  -8   1  201.48   16.20
   3  -8  -1  227.08   16.30
   3  -8  -1  200.98   15.80
  -3  -8   1  214.68   16.40
   3  -8  -1  221.58   16.30
  -3  -8   1  200.78   16.10
   3  -8  -1  189.18   16.20
  -3  -8   1  197.88   16.60
  -3   8   1  234.78   16.40
  -3   8   1  199.58   16.10
   3   8  -1  200.08   16.10
   3   8  -1  207.08   16.30
   3   8  -1  209.48   16.10
   3   8  -1  172.58   16.50
   3   8  -1  198.58   16.80
  -2  -8   1  734.23   55.79
  -2  -8   1  717.53   55.99
   2  -8  -1  764.42   55.89
   2  -8  -1  639.94   55.99
  -2  -8   1  740.13   56.09
   2  -8  -1  707.03   55.69
  -2  -8   1  779.82   55.89
   2   8  -1  664.03   55.69
   2   8  -1  724.23   55.69
  -2   8   1  792.22   55.99
   2   8  -1  654.43   55.99
  -2   8   1  704.73   55.69
   2   8  -1  728.63   55.79
   1  -8  -1    8.00    1.50
   1  -8  -1    8.80    1.50
  -1  -8   1   12.80    2.10
  -1  -8   1    8.80    1.50
  -1  -8   1   10.90    2.00
  -1  -8   1    8.10    1.20
   1  -8  -1   12.00    2.20
  -1  -8   1    8.50    1.60
  -1   8   1    8.40    1.50
   1   8  -1   10.30    1.70
  -1   8   1    9.60    1.60
   1   8  -1   13.20    2.60
   1   8  -1   11.90    1.50
   1   8  -1   11.00    1.10
  -1   8   1    7.30    1.20
  -1   8   1    7.50    1.80
   1   8  -1    9.10    1.50
   0  -8  -1 2425.16  191.28
   0  -8  -1 2763.42  191.38
   0   8   1 2278.97  191.08
   0   8  -1 2441.96  191.08
  -1  -8  -1 1909.51  154.08
  -1  -8  -1 2044.30  154.28
  -1   8  -1 2004.60  153.98
   1   8   1 1866.31  154.18
   1   8   1 1979.40  153.98
  -1   8  -1 2165.08  154.18
  -2  -8  -1   87.19    8.30
   2  -8   1   94.59    7.50
  -2  -8  -1  105.09    7.60
  -2  -8  -1   94.39    7.60
   2  -8   1  109.49    8.20
  -2  -8  -1   91.49    8.10
   2  -8   1  107.79    7.80
   2  -8   1   88.59    7.50
  -2  -8  -1   84.29    8.40
  -2  -8  -1  102.69    7.80
   2  -8   1   88.39    7.80
  -2   8  -1   97.59    7.80
   2   8   1   91.79    7.80
   2   8   1   85.99    7.60
  -2   8  -1   93.29    8.00
  -2   8  -1  108.59    8.20
   2   8   1   86.39    7.60
  -3  -8  -1   42.90    3.90
  -3  -8  -1   35.80    4.70
  -3  -8  -1   39.90    4.30
   3  -8   1   39.40    3.80
  -3  -8  -1   44.10    3.60
  -3  -8  -1   41.50    3.60
   3  -8   1   50.59    4.40
  -3  -8  -1   34.00    4.70
   3   8   1   42.50    5.60
  -3   8  -1   51.09    4.40
  -3   8  -1   34.30    3.70
   3   8   1   37.20    3.70
   3   8   1   33.60    4.70
   3   8   1   49.90    4.30
  -3   8  -1   41.10    3.90
   3   8   1   30.90    4.80
   3   8   1   42.80    3.90
  -4  -8  -1 2667.83  214.88
  -4  -8  -1 2773.72  214.48
  -4  -8  -1 2895.91  214.28
  -4  -8  -1 2664.53  214.68
  -4  -8  -1 2618.24  214.88
   4   8   1 2476.55  214.78
   4   8   1 2878.81  215.38
  -4   8  -1 2995.20  214.48
   4   8   1 3043.00  214.98
  -5  -8  -1 1459.85  109.89
  -5  -8  -1 1327.57  110.39
  -5  -8  -1 1386.36  110.09
  -5  -8  -1 1467.05  109.69
  -5  -8  -1 1354.96  110.39
   5  -8   1 1440.06  110.19
   5  -8   1 1386.16  109.79
   5   8   1 1297.37  109.79
  -5   8  -1 1505.85  109.89
   5   8   1 1359.76  109.69
  -5   8  -1 1480.35  109.89
   5   8   1 1595.74  110.09
   5   8   1 1504.35  110.99
   5   8   1 1340.27  110.39
   5   8   1 1404.76  110.39
   6  -8   1    2.70    1.80
  -6  -8  -1    1.90    1.40
  -6  -8  -1    1.80    1.40
   6  -8   1    0.80    1.60
  -6  -8  -1    0.70    1.70
   6  -8   1    6.80    4.90
   6  -8   1    2.90    2.20
  -6  -8  -1    1.30    2.00
  -6  -8  -1    1.00    2.60
  -6  -8  -1    0.50    2.60
   6   8   1    0.70    1.50
  -6   8  -1    0.80    2.20
   6   8   1   -0.60    1.50
  -6   8  -1    3.10    1.80
   6   8   1    3.00    1.10
  -6   8  -1    3.20    2.50
  -6   8  -1    1.70    1.40
  -6   8  -1    0.80    3.80
   6   8   1   -1.90    2.70
   6   8   1    4.90    3.80
   6   8   1    1.60    2.60
  -7  -8  -1   90.89    8.70
  -7  -8  -1   73.69    9.10
  -7  -8  -1   89.39    8.00
  -7  -8  -1   84.79    9.50
   7  -8   1   96.19    8.00
   7  -8   1   89.29    8.90
  -7  -8  -1   95.09    7.90
  -7  -8  -1   94.59    8.30
  -7   8  -1  106.59    8.30
   7   8   1  103.59    7.90
   7   8   1   77.79    9.30
  -7   8  -1   85.39   10.10
   7   8   1   95.79    7.40
  -7   8  -1  101.99    9.10
   7   8   1   80.89    8.00
   7   8   1  105.69   10.60
   8  -8   1  241.78   19.20
   8  -8   1  210.88   19.80
  -8  -8  -1  211.08   20.10
  -8  -8  -1  260.67   19.40
  -8  -8  -1  232.28   19.20
   8   8   1  231.78   20.30
  -8   8  -1  247.18   20.00
   8   8   1  263.17   19.10
  -8   8  -1  229.48   21.20
   8   8   1  225.58   19.20
  -8   8  -1  274.07   19.50
  -9  -8  -1    1.10    3.40
   9  -8   1    2.10    2.30
  -9  -8  -1    3.40    2.00
  -9  -8  -1    3.20    2.70
   9  -8   1    5.20    2.60
   9  -8   1    4.30    2.10
   9  -8   1    0.60    2.90
  -9   8  -1   -2.20    2.30
   9   8   1    4.60    2.00
   9   8   1    0.40    3.40
  -9   8  -1   -1.40    5.00
  -9   8  -1    4.60    3.00
   9   8   1    0.90    2.10
   9   8   1    5.00    1.90
  10  -8   1   36.80    4.50
 -10  -8  -1   33.90    4.70
  10  -8   1   34.50    5.20
  10  -8   1   25.20    4.80
 -10  -8  -1   25.70    5.10
 -10  -8  -1   31.70    4.80
  10   8   1   35.30    4.50
 -10   8  -1   23.50    4.60
  10   8   1   28.60    5.40
  10   8   1   25.20    4.60
 -10   8  -1   27.10    7.10
 -11  -8  -1   30.90    4.50
  11  -8   1   22.60    5.20
  11  -8   1   33.30    4.90
 -11  -8  -1   26.50    6.30
 -11  -8  -1   31.80    5.20
  11  -8   1   36.60    4.90
  11   8   1   35.30    5.00
 -11   8  -1   27.10    5.70
 -11   8  -1   30.50    4.80
  11   8   1   27.20    5.70
 -12  -8  -1   45.90    9.00
  12  -8   1   53.39    7.20
  12  -8   1   45.00    8.30
  12  -8   1   53.69    6.30
 -12  -8  -1   54.59    6.60
 -12   8  -1   45.50    8.20
  12   8   1   68.09    9.70
  12   8   1   48.40    6.40
 -12   8  -1   49.40   11.60
  12   8   1   43.40    6.30
 -12   8  -1   42.20    6.10
  13  -8   1    2.70    4.00
 -13  -8  -1    5.50    4.00
 -13  -8  -1    3.60    4.80
 -13  -8  -1    8.80    3.50
  13  -8   1    6.80    5.10
 -13   8  -1   -0.80    4.00
  13   8   1    6.10    3.50
 -13   8  -1   19.40    8.00
  13   8   1   12.70    5.60
  13   8   1    1.40    3.40
 -13   8  -1   -2.20    3.00
 -14  -8  -1   31.30    5.30
 -14  -8  -1   33.50    6.20
  14  -8   1   34.80    7.80
 -14  -8  -1   38.60    7.60
  14  -8   1   36.60    6.20
  14   8   1   39.00    6.60
  14   8   1   34.00    5.40
 -14   8  -1   25.20    6.30
  14  -9  -1    1.70    3.20
 -14  -9   1    6.60    5.70
 -14  -9   1  -10.40    4.50
  14  -9  -1   -1.30    4.60
  14   9  -1   -3.90    3.50
 -14   9   1   -3.40    4.40
 -14   9   1    5.90    7.90
  13  -9  -1   30.10    4.90
  13  -9  -1   23.90    5.00
  13  -9  -1   19.00    4.10
 -13  -9   1   24.20    4.90
 -13  -9   1   20.20    5.80
 -13  -9   1   13.70    3.60
  13  -9  -1   19.10    5.60
 -13   9   1   22.80    8.40
  13   9  -1   14.90    4.00
  13   9  -1   20.40    4.30
  13   9  -1   18.40    4.20
 -13   9   1   17.90    4.90
 -13   9   1   13.80    3.90
  12  -9  -1    8.60    3.90
 -12  -9   1    5.80    4.70
  12  -9  -1    7.50    2.40
  12  -9  -1    7.90    4.40
 -12  -9   1    7.60    2.60
  12  -9  -1    5.60    3.30
 -12  -9   1    1.50    3.70
 -12   9   1    5.80    3.80
  12   9  -1    4.40    3.20
 -12   9   1    4.60    6.80
  12   9  -1   16.00    5.10
  12   9  -1    5.30    3.30
  12   9  -1    5.10    3.00
  11  -9  -1   40.70    6.30
 -11  -9   1   34.10    6.80
  11  -9  -1   40.20    7.40
 -11  -9   1   44.70    5.30
  11  -9  -1   41.00    4.90
  11  -9  -1   46.00    5.80
 -11  -9   1   45.60    6.20
  11   9  -1   46.40    5.90
 -11   9   1   39.70   11.30
  11   9  -1   45.40    6.10
 -11   9   1   34.00    7.40
  11   9  -1   53.59    8.20
  10  -9  -1   45.60    6.90
  10  -9  -1   60.39    6.60
 -10  -9   1   47.20    5.40
 -10  -9   1   62.09    6.50
  10  -9  -1   43.20    5.10
  10  -9  -1   49.10    5.80
 -10  -9   1   43.90    7.70
  10   9  -1   54.29    8.00
  10   9  -1   62.09    5.90
  10   9  -1   53.59    5.90
 -10   9   1   44.60    9.60
 -10   9   1   55.39    7.10
  -9  -9   1   14.70    3.40
  -9  -9   1   10.30    2.00
  -9  -9   1   10.00    3.80
   9  -9  -1   10.80    3.10
   9  -9  -1    8.00    2.20
   9  -9  -1   13.90    2.90
  -9  -9   1   11.00    2.70
   9  -9  -1   10.50    3.30
  -9   9   1    8.70    5.80
   9   9  -1   11.70    2.60
  -9   9   1   10.10    3.10
   9   9  -1    6.00    3.70
  -8  -9   1  305.47   26.20
   8  -9  -1  383.16   26.60
   8  -9  -1  304.27   27.00
  -8  -9   1  289.67   27.50
  -8  -9   1  334.07   26.80
  -8  -9   1  310.57   26.70
  -8  -9   1  323.07   26.50
   8  -9  -1  350.86   26.80
   8  -9  -1  329.07   26.60
  -8  -9   1  317.47   27.40
  -8   9   1  391.76   28.60
   8   9  -1  333.17   26.50
  -8   9   1  349.67   27.20
   8   9  -1  359.66   27.50
  -7  -9   1 2053.59  151.58
  -7  -9   1 1865.21  151.68
  -7  -9   1 1769.02  152.08
  -7  -9   1 1955.60  151.68
   7  -9  -1 1845.12  151.88
  -7  -9   1 1778.02  152.08
   7  -9  -1 2257.67  151.68
  -7  -9   1 1858.81  151.28
   7  -9  -1 1930.61  151.58
   7   9  -1 2005.90  152.18
   7   9  -1 2198.68  152.68
  -7   9   1 2192.78  152.18
  -7   9   1 2046.60  151.78
   7   9  -1 1795.12  151.08
   7   9  -1 1861.31  151.58
  -6  -9   1  205.78   17.50
  -6  -9   1  210.48   16.90
   6  -9  -1  211.08   17.30
   6  -9  -1  212.18   17.70
  -6  -9   1  219.48   17.50
  -6  -9   1  192.98   17.90
   6  -9  -1  256.07   17.50
  -6  -9   1  193.68   18.10
  -6  -9   1  225.58   17.30
  -6   9   1  204.48   17.50
   6   9  -1  229.78   18.20
   6   9  -1  241.48   18.60
   6   9  -1  218.58   17.30
  -6   9   1  204.18   16.80
   5  -9  -1  100.19    8.10
  -5  -9   1   99.39    8.30
  -5  -9   1   85.99    8.90
  -5  -9   1   90.49    8.10
  -5  -9   1   96.49    7.50
   5  -9  -1  101.29    8.50
   5  -9  -1  106.99    8.30
  -5  -9   1   88.69    8.40
  -5  -9   1   84.29    9.00
  -5   9   1  111.39    7.70
   5   9  -1   91.59    8.00
   5   9  -1   93.59    8.00
   5   9  -1   81.19    8.80
  -5   9   1   90.29    8.10
   5   9  -1  105.39    9.40
  -5   9   1   85.39    8.30
   5   9  -1   99.89    9.10
   4  -9  -1    1.40    1.30
  -4  -9   1   -0.50    1.40
  -4  -9   1    1.50    1.50
  -4  -9   1   -1.30    1.90
   4  -9  -1    0.40    1.40
   4  -9  -1    1.90    1.60
   4  -9  -1    0.80    2.40
  -4  -9   1    1.50    2.10
   4  -9  -1   -0.10    1.30
  -4  -9   1   -0.80    1.60
  -4   9   1    0.90    1.20
  -4   9   1    3.30    3.80
  -4   9   1    1.10    1.50
   4   9  -1    0.50    1.90
   4   9  -1   -2.30    2.20
  -4   9   1    2.60    2.10
   4   9  -1    0.70    1.10
   4   9  -1    1.00    1.50
   4   9  -1    1.70    1.20
  -4   9   1   -1.20    1.60
   4   9  -1    1.60    2.60
  -3  -9   1  922.51   71.99
  -3  -9   1  890.31   71.69
  -3  -9   1  894.01   72.19
   3  -9  -1  980.40   71.99
  -3  -9   1  937.81   71.89
   3  -9  -1  877.41   71.79
   3  -9  -1  905.31   71.79
   3  -9  -1  978.10   71.99
   3  -9  -1 1041.80   72.09
  -3  -9   1  897.01   72.09
   3   9  -1  882.51   72.39
  -3   9   1  934.91   71.79
  -3   9   1 1039.50   72.09
   3   9  -1  918.11   71.79
   3   9  -1  807.02   72.09
   3   9  -1  914.11   71.69
   3   9  -1  939.51   71.89
  -2  -9   1  448.86   36.20
  -2  -9   1  460.35   36.50
  -2  -9   1  493.35   36.30
  -2  -9   1  476.35   36.40
   2  -9  -1  452.95   36.20
   2  -9  -1  458.15   36.10
   2  -9  -1  478.15   36.30
  -2   9   1  502.45   36.40
   2   9  -1  442.16   36.10
   2   9  -1  463.35   36.00
   2   9  -1  470.05   36.00
   2   9  -1  412.46   36.40
  -2   9   1  465.15   36.10
   0  -9   1   80.69    7.50
   0  -9  -1   89.89    7.50
   0  -9  -1   89.99    7.80
   0  -9  -1   93.19    8.10
   0  -9   1  106.09    7.90
   0  -9   1  105.69    7.80
   0  -9   1   84.69    7.20
   0   9  -1   98.49    7.20
   0   9   1  103.39    7.40
   0   9  -1   81.69    7.80
   0   9   1   80.09    7.90
   0   9   1   84.79    7.40
   0   9  -1   86.39    7.50
   0   9  -1   77.89    7.10
   1  -9   1  174.98   14.70
  -1  -9  -1  191.28   15.30
   1  -9   1  173.68   14.60
  -1  -9  -1  203.28   15.10
   1  -9   1  194.58   14.40
  -1  -9  -1  191.38   14.70
  -1  -9  -1  173.78   14.90
  -1   9  -1  185.68   14.90
   1   9   1  185.98   14.70
   1   9   1  204.08   14.40
   1   9   1  167.18   14.50
   1   9   1  168.68   15.10
  -1   9  -1  183.58   14.70
   2  -9   1  732.23   52.99
   2  -9   1  707.23   52.79
   2  -9   1  645.04   52.99
  -2  -9  -1  657.93   52.79
  -2  -9  -1  659.63   53.29
  -2  -9  -1  786.72   52.79
  -2  -9  -1  635.64   53.39
  -2  -9  -1  619.84   53.19
  -2  -9  -1  681.13   52.99
   2   9   1  658.43   52.99
   2   9   1  801.12   53.29
  -2   9  -1  754.32   53.29
   2   9   1  615.44   53.29
  -2   9  -1  691.93   52.99
   2   9   1  585.74   52.79
  -2   9  -1  692.33   52.99
  -3  -9  -1  283.87   22.50
  -3  -9  -1  286.57   22.40
  -3  -9  -1  299.97   22.30
  -3  -9  -1  264.87   23.10
   3  -9   1  263.77   22.20
  -3  -9  -1  269.27   23.00
   3  -9   1  299.07   22.20
   3  -9   1  325.47   22.90
   3  -9   1  283.57   22.50
   3  -9   1  314.77   22.50
  -3  -9  -1  265.97   22.80
   3   9   1  273.77   22.40
   3   9   1  250.67   23.00
   3   9   1  284.77   22.60
  -3   9  -1  312.47   22.50
   3   9   1  265.97   23.50
  -3   9  -1  288.97   22.60
   3   9   1  319.37   23.30
  -4  -9  -1  302.57   25.10
   4  -9   1  340.97   24.20
  -4  -9  -1  311.87   24.50
   4  -9   1  362.96   25.00
   4  -9   1  301.37   24.50
  -4  -9  -1  303.47   24.40
  -4  -9  -1  278.47   25.10
  -4  -9  -1  294.47   24.80
  -4  -9  -1  329.17   24.60
   4   9   1  303.07   24.50
   4   9   1  312.97   25.80
   4   9   1  334.47   25.30
  -4   9  -1  314.57   24.60
   4   9   1  277.57   25.10
   5  -9   1 2414.16  176.48
  -5  -9  -1 2270.07  176.08
   5  -9   1 2395.86  175.98
  -5  -9  -1 2181.88  176.28
  -5  -9  -1 2174.38  176.58
  -5  -9  -1 2157.98  176.58
  -5  -9  -1 2336.17  175.88
   5   9   1 2146.29  175.98
   5   9   1 2403.96  176.68
  -5   9  -1 2195.68  176.08
   5   9   1 2404.96  177.28
   5   9   1 2179.28  176.58
  -5   9  -1 2378.46  176.08
   6  -9   1  151.88   12.40
  -6  -9  -1  144.69   12.30
  -6  -9  -1  154.18   12.30
   6  -9   1  156.08   13.10
  -6  -9  -1  141.69   13.70
  -6  -9  -1  140.39   13.00
  -6  -9  -1  137.69   13.50
  -6  -9  -1  158.78   12.60
   6   9   1  148.69   12.50
  -6   9  -1  162.78   12.60
   6   9   1  167.38   14.40
  -6   9  -1  168.88   14.20
   6   9   1  152.58   12.10
   6   9   1  141.19   13.50
  -7  -9  -1  516.15   39.20
   7  -9   1  490.25   39.30
  -7  -9  -1  479.95   39.70
  -7  -9  -1  488.75   39.20
  -7  -9  -1  524.25   39.50
   7  -9   1  470.05   39.90
  -7  -9  -1  477.95   40.10
  -7   9  -1  534.25   39.50
   7   9   1  505.85   38.90
  -7   9  -1  535.75   40.80
   7   9   1  512.75   40.30
   7   9   1  463.35   39.30
  -7   9  -1  534.75   40.10
   8  -9   1   33.90    5.60
  -8  -9  -1   30.00    4.00
  -8  -9  -1   26.30    4.90
  -8  -9  -1   30.30    5.40
  -8  -9  -1   32.60    4.70
   8  -9   1   32.90    4.20
   8  -9   1   41.60    5.20
  -8   9  -1   29.60    6.70
  -8   9  -1   22.50    4.70
   8   9   1   25.90    4.90
  -8   9  -1   36.80    5.50
   8   9   1   28.70    3.70
   9  -9   1    3.90    2.20
   9  -9   1    2.90    3.00
  -9  -9  -1    5.00    2.80
  -9  -9  -1    2.20    1.90
  -9  -9  -1    2.60    3.50
   9  -9   1    1.60    2.50
   9   9   1    2.20    2.30
  -9   9  -1    7.70    3.20
   9   9   1    3.50    3.70
  -9   9  -1   -0.90    2.60
  -9   9  -1    2.30    5.20
   9   9   1    6.50    2.10
  10  -9   1    3.30    2.50
  10  -9   1    5.70    3.60
 -10  -9  -1    4.10    2.30
 -10  -9  -1    5.60    4.00
  10  -9   1    4.50    3.30
 -10  -9  -1    6.90    3.10
  10   9   1    3.40    4.00
 -10   9  -1    3.40    5.90
  10   9   1    7.80    2.30
  10   9   1    4.90    2.30
 -10   9  -1    2.70    3.40
  10   9   1    1.10    2.40
  11  -9   1   32.90    5.10
 -11  -9  -1   27.70    5.90
 -11  -9  -1   37.70    4.90
  11  -9   1   34.80    5.10
  11  -9   1   27.60    5.50
 -11  -9  -1   24.00    3.90
  11   9   1   34.40    5.50
 -11   9  -1   32.40    8.30
  11   9   1   34.80    6.10
  11   9   1   35.90    5.00
 -11   9  -1   30.50    5.40
 -11   9  -1   34.20    5.00
  12  -9   1   81.49    8.10
  12  -9   1   68.19   10.30
 -12  -9  -1   77.19    8.30
 -12  -9  -1   77.19    8.30
  12  -9   1   74.09    9.20
 -12  -9  -1   74.59   10.80
 -12   9  -1   62.99    9.60
  12   9   1   91.29   11.10
  12   9   1   74.59    8.30
  12   9   1   90.09    8.10
 -12   9  -1   70.89    7.90
 -12   9  -1   71.99   12.20
  13  -9   1    6.20    5.40
 -13  -9  -1    8.50    3.50
  13  -9   1    3.10    4.50
 -13  -9  -1    2.00    4.10
 -13  -9  -1    1.50    5.00
 -13   9  -1   11.50    7.50
  13   9   1    3.20    3.40
 -13   9  -1    3.80    4.30
 -13   9  -1    2.70    3.50
  13   9   1   15.60    5.90
  14  -9   1   15.20    6.90
  14  -9   1   19.20    4.10
 -14  -9  -1    5.60    4.80
  14  -9   1    2.90    5.10
 -14   9  -1    7.00    5.30
  14 -10  -1   -6.90    3.90
 -14 -10   1   -6.90    4.60
 -14 -10   1    3.90    5.80
  14 -10  -1    7.70    5.00
 -14  10   1   -3.40    4.40
  14  10  -1   -5.10    3.60
 -13 -10   1   20.40    5.90
  13 -10  -1   19.50    6.00
  13 -10  -1   12.60    4.90
  13 -10  -1   32.90    5.10
  13 -10  -1   20.50    4.50
 -13 -10   1   18.40    5.20
 -13  10   1   17.50    4.90
  13  10  -1   19.60    4.10
 -13  10   1   21.20    8.50
  13  10  -1   15.40    4.40
  12 -10  -1   55.69    8.90
 -12 -10   1   50.79    9.20
 -12 -10   1   52.69    6.20
  12 -10  -1   58.39    7.70
 -12 -10   1   55.09    7.20
 -12  10   1   43.00    8.00
 -12  10   1   51.39   12.00
  12  10  -1   47.30    6.60
  11 -10  -1    7.50    3.70
  11 -10  -1    8.70    2.20
  11 -10  -1   11.50    3.20
 -11 -10   1    6.10    2.30
  11 -10  -1    6.20    3.80
 -11 -10   1    9.60    4.30
 -11 -10   1    6.50    4.40
  11  10  -1    3.90    2.70
  11  10  -1    8.00    3.00
  11  10  -1   14.70    5.00
  11  10  -1   12.60    3.50
 -11  10   1    1.30    3.50
 -11  10   1    9.70    7.00
 -10 -10   1    8.40    4.30
 -10 -10   1   11.00    3.60
  10 -10  -1   11.10    3.80
  10 -10  -1    9.50    3.00
 -10 -10   1    7.30    2.00
  10 -10  -1    6.80    1.90
  10 -10  -1   15.30    3.70
 -10  10   1    4.10    6.30
  10  10  -1   12.50    4.40
  10  10  -1    6.90    2.70
  10  10  -1    9.90    2.70
 -10  10   1    8.20    3.40
   9 -10  -1   19.60    3.70
   9 -10  -1   17.90    3.80
  -9 -10   1   13.60    4.20
   9 -10  -1   14.10    2.90
  -9 -10   1   27.10    3.90
  -9 -10   1   18.90    3.60
  -9 -10   1   21.40    3.10
   9 -10  -1   21.40    3.30
   9  10  -1   15.00    4.30
  -9  10   1   19.20    3.80
  -9  10   1   22.10    6.80
   9  10  -1   24.30    4.00
   8 -10  -1   15.50    3.40
  -8 -10   1   21.80    3.50
  -8 -10   1   13.70    3.10
  -8 -10   1   11.80    3.80
   8 -10  -1   17.30    2.90
  -8 -10   1   16.30    3.20
   8 -10  -1   17.80    3.30
   8 -10  -1   17.70    2.80
  -8  10   1   21.10    3.70
   8  10  -1   13.50    4.00
  -8  10   1   25.70    4.80
   8  10  -1   16.60    2.80
  -8  10   1   20.20    6.50
  -7 -10   1  373.36   30.00
   7 -10  -1  355.36   30.20
  -7 -10   1  359.86   29.40
  -7 -10   1  335.67   30.00
  -7 -10   1  350.26   30.60
  -7 -10   1  326.87   30.70
   7 -10  -1  421.06   30.00
   7 -10  -1  380.76   29.80
  -7 -10   1  386.76   29.80
   7  10  -1  374.36   29.80
   7  10  -1  392.06   29.30
   7  10  -1  414.26   31.20
   7  10  -1  353.76   29.30
  -7  10   1  433.66   30.50
  -7  10   1  366.76   30.10
   7  10  -1  419.76   30.80
  -6 -10   1  460.65   34.80
   6 -10  -1  452.25   35.20
  -6 -10   1  431.26   35.50
  -6 -10   1  435.06   34.90
  -6 -10   1  385.96   35.40
   6 -10  -1  437.26   34.80
   6 -10  -1  492.65   35.00
  -6 -10   1  416.96   35.10
  -6 -10   1  436.86   34.30
   6  10  -1  466.85   35.90
   6  10  -1  441.76   34.70
   6  10  -1  507.25   35.70
  -6  10   1  392.76   35.00
  -6  10   1  454.45   34.40
  -5 -10   1   30.40    4.00
  -5 -10   1   29.30    4.40
   5 -10  -1   34.30    4.70
   5 -10  -1   32.30    4.10
   5 -10  -1   46.20    6.20
  -5 -10   1   27.70    4.40
  -5 -10   1   33.00    4.50
  -5 -10   1   29.10    5.60
   5 -10  -1   37.40    4.20
  -5  10   1   39.80    3.50
   5  10  -1   27.80    5.60
   5  10  -1   44.30    4.30
   5  10  -1   34.20    3.90
   5  10  -1   30.80    5.80
  -5  10   1   34.90    4.80
  -5  10   1   31.60    4.10
   5  10  -1   38.80    5.70
  -4 -10   1  101.99    9.20
  -4 -10   1  102.59    8.80
   4 -10  -1  111.39    9.30
   4 -10  -1   99.89    8.90
  -4 -10   1   95.49    9.70
  -4 -10   1   95.49    9.60
  -4 -10   1   98.09    9.00
   4 -10  -1  118.49    9.40
   4 -10  -1  114.19    8.30
   4  10  -1  108.39   10.10
   4  10  -1  107.49    8.90
   4  10  -1  106.99    8.70
  -4  10   1  105.59    8.90
  -4  10   1  111.79    9.40
   3 -10  -1  431.86   31.40
  -3 -10   1  398.46   31.30
  -3 -10   1  407.36   31.70
   3 -10  -1  454.85   31.50
  -3 -10   1  372.16   31.70
   3 -10  -1  398.46   31.20
   3 -10  -1  409.26   31.50
  -3 -10   1  383.36   31.40
  -3 -10   1  376.26   31.10
   3  10  -1  382.66   31.90
   3  10  -1  408.16   31.20
  -3  10   1  405.96   31.20
   3  10  -1  405.66   31.10
  -3  10   1  418.56   31.50
   3  10  -1  385.86   31.30
   3  10  -1  341.27   31.60
   2 -10  -1  243.88   18.90
   2 -10  -1  248.98   19.10
   2 -10  -1  233.28   19.20
  -2 -10   1  240.48   19.60
  -2 -10   1  233.68   19.20
  -2 -10   1  245.08   19.40
  -2 -10   1  234.18   19.00
  -2  10   1  241.08   19.30
  -2  10   1  258.47   18.90
   2  10  -1  203.48   19.30
   2  10  -1  261.87   18.80
   2  10  -1  235.48   19.00
   2  10  -1  242.78   18.80
  -2  10   1  226.48   18.90
  -1 -10   1  417.76   31.20
  -1 -10   1  421.86   30.90
  -1 -10   1  342.37   30.50
  -1 -10   1  386.26   30.70
   1 -10  -1  392.16   30.90
   1 -10  -1  456.75   31.30
   1 -10  -1  346.07   30.80
   1 -10  -1  408.06   30.70
   1  10  -1  431.46   30.50
  -1  10   1  406.06   30.60
   1  10  -1  344.37   30.40
  -1  10   1  392.86   30.60
  -1  10   1  433.66   30.40
   1  10  -1  377.46   30.70
  -1  10   1  384.26   31.00
   1  10  -1  378.36   30.50
   1  10  -1  351.76   31.00
   0 -10   1  157.28   13.00
   0 -10  -1  175.68   14.00
   0 -10  -1  165.18   13.60
   0 -10   1  188.18   13.60
   0 -10  -1  165.78   13.30
   0 -10   1  168.48   13.30
   0  10   1  173.18   12.90
   0  10   1  163.38   13.00
   0  10  -1  177.28   13.00
   0  10  -1  162.48   13.30
   0  10   1  155.08   13.20
   0  10  -1  153.28   13.60
   0  10   1  146.19   13.60
  -1 -10  -1  284.37   23.20
  -1 -10  -1  271.17   22.90
  -1 -10  -1  306.07   22.70
  -1 -10  -1  316.37   23.10
   1 -10   1  273.07   22.60
   1 -10   1  299.47   22.40
   1 -10   1  298.67   22.60
  -1  10  -1  300.67   22.70
   1  10   1  261.47   22.40
   1  10   1  310.07   22.40
  -1  10  -1  292.07   23.00
   1  10   1  262.97   23.00
   1  10   1  283.87   22.60
  -1  10  -1  281.97   22.70
   1  10   1  273.57   22.50
   2 -10   1 1084.39   71.69
  -2 -10  -1  848.82   71.09
   2 -10   1  991.90   71.29
   2 -10   1  964.30   71.09
  -2 -10  -1  924.11   71.69
   2 -10   1  870.11   71.29
  -2 -10  -1  913.51   71.79
  -2 -10  -1  860.91   71.59
  -2 -10  -1  932.11   71.29
   2  10   1  856.01   71.69
  -2  10  -1 1031.80   71.69
   2  10   1  907.51   71.29
  -2  10  -1  928.51   71.29
  -2  10  -1  925.21   71.29
   2  10   1  805.72   71.09
   2  10   1  880.41   71.09
  -3 -10  -1   36.00    5.50
   3 -10   1   50.89    4.90
   3 -10   1   52.49    4.90
   3 -10   1   41.40    4.20
  -3 -10  -1   39.30    4.40
   3 -10   1   47.50    4.10
  -3 -10  -1   36.70    4.80
  -3 -10  -1   47.20    3.80
  -3 -10  -1   31.30    5.20
   3 -10   1   43.40    3.60
   3  10   1   36.60    4.50
   3  10   1   53.89    5.10
   3  10   1   37.60    3.90
  -3  10  -1   39.00    4.10
   3  10   1   39.30    5.80
  -3  10  -1   41.60    5.00
   3  10   1   42.60    5.80
  -3  10  -1   42.30    4.20
   3  10   1   38.50    5.20
  -4 -10  -1  418.56   31.00
  -4 -10  -1  366.66   31.50
   4 -10   1  364.66   30.80
  -4 -10  -1  358.46   31.90
  -4 -10  -1  420.86   31.10
  -4 -10  -1  379.76   31.80
   4 -10   1  460.55   31.70
  -4 -10  -1  415.86   31.30
   4 -10   1  389.26   31.20
   4  10   1  346.57   31.80
   4  10   1  391.96   32.40
   4  10   1  386.46   31.10
   4  10   1  437.06   32.10
  -4  10  -1  408.36   31.30
  -4  10  -1  433.16   31.20
   5 -10   1  291.17   21.60
  -5 -10  -1  282.87   22.00
   5 -10   1  297.07   22.60
  -5 -10  -1  288.17   22.10
  -5 -10  -1  269.27   22.90
  -5 -10  -1  255.17   22.40
  -5 -10  -1  248.98   22.90
  -5 -10  -1  292.27   21.90
   5 -10   1  277.77   22.00
   5  10   1  300.07   23.70
  -5  10  -1  255.87   22.10
   5  10   1  267.37   22.00
   5  10   1  293.77   23.10
  -6 -10  -1  146.29   11.80
   6 -10   1  140.29   12.00
  -6 -10  -1  146.69   12.10
  -6 -10  -1  134.49   12.70
   6 -10   1  166.28   11.30
   6 -10   1  145.99   12.70
  -6 -10  -1  144.09   11.80
  -6 -10  -1  133.29   13.00
   6  10   1  142.29   12.00
  -6  10  -1  161.58   13.90
   6  10   1  153.78   14.10
   6  10   1  145.19   13.30
  -6  10  -1  137.39   12.00
   6  10   1  129.79   12.20
  -7 -10  -1  133.09   11.10
  -7 -10  -1  129.59   12.70
   7 -10   1  129.69   11.30
  -7 -10  -1  127.29   12.30
  -7 -10  -1  140.59   11.50
   7 -10   1  135.69   12.20
  -7 -10  -1  129.89   11.10
  -7  10  -1  141.99   13.40
   7  10   1  127.69   11.30
  -7  10  -1  130.59   11.50
   7  10   1  134.69   10.80
   7  10   1  146.99   13.00
  -7  10  -1  159.18   12.50
  -8 -10  -1   18.70    3.20
   8 -10   1   15.00    3.10
  -8 -10  -1   11.10    2.10
   8 -10   1   15.30    2.50
  -8 -10  -1   10.80    3.80
   8 -10   1   11.90    3.40
  -8  10  -1   15.00    3.50
   8  10   1   15.50    2.70
  -8  10  -1    8.40    2.60
   8  10   1   13.20    2.70
   8  10   1   12.90    4.20
  -8  10  -1   11.80    5.50
   9 -10   1    1.90    2.30
  -9 -10  -1    3.00    1.90
   9 -10   1    5.40    3.20
  -9 -10  -1    2.30    2.90
  -9 -10  -1   -0.60    3.60
   9  10   1    2.60    2.10
  -9  10  -1    4.00    3.10
   9  10   1    3.60    3.80
   9  10   1    0.50    2.10
  -9  10  -1   -3.80    5.20
  10 -10   1  117.79   10.50
 -10 -10  -1  117.39   10.40
 -10 -10  -1  107.19   13.20
 -10 -10  -1  128.49   10.90
  10 -10   1  109.59   11.70
  10 -10   1  110.59   14.40
  10  10   1  139.19   12.90
 -10  10  -1  113.99   13.60
 -10  10  -1  115.09   13.60
  10  10   1  112.89   10.50
 -11 -10  -1   10.90    2.90
 -11 -10  -1   16.70    4.10
  11 -10   1    9.40    4.30
 -11 -10  -1   18.70    5.20
  11 -10   1   13.20    3.10
  11 -10   1   12.60    4.20
  11  10   1   21.20    5.40
  11  10   1   17.60    3.20
 -11  10  -1   13.20    7.10
 -11  10  -1   11.10    4.30
  11  10   1   11.00    3.20
  12 -10   1   36.40    5.20
 -12 -10  -1   42.20    6.00
  12 -10   1   65.49    7.60
 -12 -10  -1   50.59    9.40
 -12 -10  -1   37.90    6.30
 -12  10  -1   36.10    5.50
  12  10   1   52.39    6.90
 -12  10  -1   45.80   11.40
  12  10   1   43.20    6.30
  13 -10   1    3.00    5.40
 -13 -10  -1   -0.70    4.20
  13 -10   1    0.70    3.50
 -13 -10  -1    4.70    5.40
  13 -10   1    6.70    4.70
 -13  10  -1    6.30    3.80
  13  10   1    4.50    3.40
 -13  10  -1    6.20    4.60
  14 -10   1    2.70    8.50
 -14 -10  -1   -2.40    5.20
 -14 -10  -1    3.20    5.90
  14 -10   1   -2.20    4.90
 -14  10  -1   -5.20    4.80
  14  10   1   -0.50    3.50
  14 -11  -1   78.59   10.40
  14 -11  -1   89.59   11.20
 -14  11   1  114.59   15.70
 -14  11   1   79.49   11.60
  14  11  -1   93.79    9.90
 -13 -11   1    5.70    4.40
 -13 -11   1    0.90    5.20
  13 -11  -1    0.90    4.50
  13 -11  -1    0.30    3.70
 -13  11   1    1.60    4.10
 -13  11   1   13.10    8.00
  13  11  -1    2.60    3.30
  13  11  -1   -0.20    4.10
  12 -11  -1   20.80    5.20
  12 -11  -1   23.10    4.30
 -12 -11   1   20.70    5.00
 -12 -11   1   17.00    5.50
  12 -11  -1   27.20    5.10
  12  11  -1   28.20    6.10
  12  11  -1   34.60    6.30
  12  11  -1   20.80    3.90
 -12  11   1   14.90    4.70
 -12  11   1   16.90    7.80
 -11 -11   1  189.88   18.00
 -11 -11   1  200.18   16.60
  11 -11  -1  160.78   17.30
  11 -11  -1  194.28   15.60
  11 -11  -1  191.28   16.30
 -11 -11   1  182.18   15.70
  11 -11  -1  201.08   16.90
  11  11  -1  194.28   16.20
 -11  11   1  198.88   20.10
  11  11  -1  221.28   18.20
  10 -11  -1    7.40    3.80
  10 -11  -1    8.60    1.90
 -10 -11   1    8.60    3.50
  10 -11  -1   11.10    3.10
 -10 -11   1    4.50    1.80
  10  11  -1    7.20    2.80
 -10  11   1    8.10    7.50
  10  11  -1   10.00    2.90
  10  11  -1   14.40    4.50
   9 -11  -1    9.50    1.80
  -9 -11   1    9.50    1.90
   9 -11  -1   12.10    3.60
   9 -11  -1   11.00    3.30
  -9 -11   1   11.00    4.20
  -9 -11   1   14.60    3.60
   9 -11  -1   12.90    3.10
   9  11  -1   18.80    3.10
  -9  11   1   14.70    3.70
   9  11  -1   13.70    4.50
  -9  11   1   13.90    6.40
   9  11  -1   11.90    2.80
   8 -11  -1    1.00    2.60
  -8 -11   1   -1.00    1.00
   8 -11  -1    1.50    2.20
  -8 -11   1    1.50    2.70
  -8 -11   1   -1.70    3.00
  -8 -11   1   -2.90    3.20
   8 -11  -1   -3.90    2.40
   8  11  -1   -3.00    3.40
  -8  11   1    3.30    2.80
   8  11  -1    5.30    2.40
  -8  11   1   -4.30    5.20
   8  11  -1    1.30    2.00
   7 -11  -1    1.40    2.00
  -7 -11   1   -0.90    2.30
  -7 -11   1    0.60    2.40
  -7 -11   1   -2.50    2.40
   7 -11  -1   -1.30    2.20
  -7 -11   1    0.90    0.80
   7 -11  -1    2.60    2.50
   7  11  -1    6.80    4.40
  -7  11   1    1.70    2.70
  -7  11   1   -2.70    2.00
   7  11  -1   -2.00    1.70
  -7  11   1   -0.10    0.50
   7  11  -1   -4.80    3.10
  -7  11   1   -4.40    5.00
   7  11  -1    0.70    2.20
   6 -11  -1    2.70    2.30
  -6 -11   1   -0.40    2.20
  -6 -11   1    0.50    1.90
  -6 -11   1    1.50    0.50
  -6 -11   1   -0.30    2.20
   6 -11  -1    0.60    1.90
   6 -11  -1    0.80    1.90
  -6 -11   1    2.40    3.30
  -6 -11   1   -2.30    2.70
  -6  11   1    1.00    1.70
   6  11  -1   -4.60    3.10
   6  11  -1   -0.40    1.60
   6  11  -1    2.40    2.20
   6  11  -1    7.90    3.90
  -6  11   1   -1.80    5.00
  -6  11   1   -1.00    2.70
  -6  11   1    0.70    1.20
  -6  11   1    0.80    2.60
   5 -11  -1   92.39    8.10
  -5 -11   1   73.49    8.70
   5 -11  -1   87.19    7.60
  -5 -11   1   77.89    7.40
  -5 -11   1   67.39    8.30
  -5 -11   1   68.09    7.90
  -5 -11   1   68.99    7.60
   5 -11  -1   90.69    6.60
   5 -11  -1   93.59    7.80
  -5  11   1   95.99    7.10
   5  11  -1   86.59    9.10
  -5  11   1   87.89    8.20
   5  11  -1   80.39    7.20
   5  11  -1   90.69    8.90
   4 -11  -1 3396.56  241.98
   4 -11  -1 3182.08  241.78
  -4 -11   1 3110.49  241.88
  -4 -11   1 3040.30  242.18
  -4 -11   1 2889.11  242.28
  -4 -11   1 3003.60  241.98
  -4 -11   1 3059.09  241.68
   4  11  -1 3080.79  242.68
   4  11  -1 3054.79  241.88
   4  11  -1 3172.08  241.68
   4  11  -1 3136.69  242.48
  -4  11   1 3465.55  242.08
  -3 -11   1  414.86   33.50
  -3 -11   1  410.76   33.70
  -3 -11   1  450.35   34.00
   3 -11  -1  470.05   33.60
  -3 -11   1  408.66   34.10
   3 -11  -1  417.86   33.40
   3 -11  -1  457.55   33.80
  -3 -11   1  408.86   33.30
   3  11  -1  395.66   33.50
   3  11  -1  439.46   33.40
   3  11  -1  391.86   34.10
   3  11  -1  450.75   33.30
  -3  11   1  438.16   33.80
  -3  11   1  420.26   33.50
  -2 -11   1    4.40    1.90
   2 -11  -1    4.40    1.70
  -2 -11   1    3.10    2.30
   2 -11  -1    5.40    2.60
   2 -11  -1    6.10    1.60
  -2 -11   1    6.50    2.60
   2 -11  -1    4.10    1.80
   2 -11  -1    7.30    2.10
  -2 -11   1    1.90    1.80
   2  11  -1    4.70    2.00
   2  11  -1    5.00    1.30
   2  11  -1    5.50    2.30
   2  11  -1    6.70    2.10
   2  11  -1    6.90    3.10
   2  11  -1    3.80    1.40
  -2  11   1    9.70    2.10
  -2  11   1    7.70    1.70
  -2  11   1    4.80    2.20
  -1 -11   1   11.10    2.10
  -1 -11   1   10.80    2.50
   1 -11  -1    9.80    2.80
  -1 -11   1   11.90    2.90
   1 -11  -1   12.50    2.00
   1 -11  -1    7.20    1.80
  -1 -11   1   10.70    1.90
   1 -11  -1   11.30    2.40
  -1 -11   1    9.00    1.40
   1  11  -1   19.00    3.50
   1  11  -1    9.30    2.50
   1  11  -1   11.00    2.20
  -1  11   1   11.30    2.00
  -1  11   1   19.10    3.40
  -1  11   1    8.50    2.40
   1  11  -1   12.30    1.60
  -1  11   1   11.10    1.60
   1  11  -1   10.10    1.80
  -1  11   1   10.90    1.80
   1  11  -1    9.70    1.50
   0 -11  -1  131.49   10.50
   0 -11  -1  122.59    9.60
   0 -11   1  126.09   10.50
   0 -11   1  116.79    9.60
   0 -11   1  126.09   10.00
   0 -11  -1  119.69   10.00
   0 -11  -1   96.79    9.80
   0  11   1  120.19    9.10
   0  11   1  112.89    9.60
   0  11   1  101.09   10.10
   0  11  -1  119.19    9.20
   0  11   1  113.09    9.40
   0  11  -1  101.19   10.00
   0  11   1  119.99    9.30
   0  11  -1  110.19    9.60
  -1 -11  -1  438.36   34.80
  -1 -11  -1  416.86   34.40
   1 -11   1  422.56   33.90
   1 -11   1  431.46   34.20
  -1 -11  -1  462.35   34.20
  -1 -11  -1  511.65   34.70
   1  11   1  382.36   33.90
   1  11   1  384.76   34.50
  -1  11  -1  452.85   34.20
  -1  11  -1  421.76   34.50
   1  11   1  477.75   33.90
   1  11   1  431.46   34.10
   1  11   1  423.56   34.00
  -1  11  -1  458.35   34.20
  -2 -11  -1 2525.75  185.28
  -2 -11  -1 2351.26  185.58
  -2 -11  -1 2334.37  185.08
   2 -11   1 2452.05  185.28
  -2 -11  -1 2455.45  185.88
  -2 -11  -1 2605.74  185.68
   2  11   1 2184.68  185.68
  -2  11  -1 2654.03  185.68
   2  11   1 2356.76  185.28
   2  11   1 2172.68  185.08
  -2  11  -1 2482.95  185.28
   2  11   1 2223.98  185.18
  -3 -11  -1    9.00    2.40
   3 -11   1   12.10    2.20
   3 -11   1    9.40    2.40
   3 -11   1   12.60    2.60
  -3 -11  -1    9.80    2.20
   3 -11   1   12.10    1.70
  -3 -11  -1   12.80    1.80
  -3 -11  -1    9.20    2.90
  -3 -11  -1   13.30    3.30
   3 -11   1   11.50    3.30
  -3  11  -1   18.40    3.00
   3  11   1   11.00    3.40
   3  11   1   12.80    2.40
   3  11   1    9.80    3.00
   3  11   1   13.80    2.50
   3  11   1    8.40    1.60
  -3  11  -1   13.50    2.10
  -3  11  -1   13.80    2.80
   4 -11   1   19.10    2.80
   4 -11   1   17.40    3.00
  -4 -11  -1   17.70    2.00
  -4 -11  -1   10.10    2.60
  -4 -11  -1   16.40    2.50
  -4 -11  -1   14.60    3.60
  -4 -11  -1   11.50    3.20
   4 -11   1   13.30    2.30
  -4  11  -1   10.30    1.90
   4  11   1    9.80    3.70
   4  11   1   11.70    1.90
   4  11   1   10.60    3.60
  -4  11  -1   13.90    2.10
   4  11   1   17.30    2.70
  -5 -11  -1   32.20    4.10
  -5 -11  -1   33.40    3.50
   5 -11   1   41.80    4.90
  -5 -11  -1   24.40    4.50
   5 -11   1   33.10    4.00
  -5 -11  -1   29.20    5.10
  -5 -11  -1   37.00    3.70
   5 -11   1   43.80    5.10
  -5  11  -1   35.10    3.70
   5  11   1   24.90    3.70
  -5  11  -1   49.60    8.50
   5  11   1   28.30    6.00
  -5  11  -1   27.60    3.80
  -5  11  -1   39.40    6.50
  -6 -11  -1    3.20    1.40
   6 -11   1    4.90    2.60
   6 -11   1   -2.20    2.40
  -6 -11  -1    4.90    2.30
  -6 -11  -1    2.80    3.10
   6 -11   1    2.90    1.90
  -6 -11  -1    3.30    1.70
  -6  11  -1   -1.90    4.50
  -6  11  -1    6.30    3.00
   6  11   1    2.60    1.80
   6  11   1   -0.20    3.30
  -6  11  -1    3.50    1.70
   6  11   1    5.80    1.70
   6  11   1    5.00    2.10
   7 -11   1   29.10    5.10
  -7 -11  -1   24.80    3.70
  -7 -11  -1   20.70    4.50
   7 -11   1   28.00    3.80
  -7 -11  -1   26.30    3.40
  -7 -11  -1   27.30    4.10
  -7  11  -1   23.50    4.20
   7  11   1   26.20    4.90
   7  11   1   21.80    3.30
  -7  11  -1   39.20    5.70
  -7  11  -1   30.60    7.50
  -8 -11  -1    8.70    1.90
  -8 -11  -1    2.30    3.60
  -8 -11  -1   11.70    3.00
   8 -11   1   10.30    3.30
   8 -11   1    8.40    2.60
  -8  11  -1    8.70    3.40
   8  11   1   13.10    1.70
  -8  11  -1    8.20    2.60
   8  11   1   13.50    2.70
  -8  11  -1    6.70    5.20
   8  11   1    6.60    2.30
   8  11   1    8.70    4.10
  -9 -11  -1   10.50    4.30
  -9 -11  -1    7.00    2.10
  -9 -11  -1   10.60    3.10
   9 -11   1   12.70    2.80
   9 -11   1    7.60    3.60
   9  11   1   10.90    2.80
   9  11   1    8.10    4.30
   9  11   1   11.80    2.80
  -9  11  -1    5.40    5.70
  -9  11  -1   11.00    3.70
  10 -11   1   -3.30    3.30
  10 -11   1    2.00    2.60
 -10 -11  -1    2.40    2.20
  10 -11   1    4.60    3.60
 -10 -11  -1    0.10    4.20
 -10 -11  -1    1.70    3.20
  10  11   1    7.40    4.50
  10  11   1    2.40    2.60
 -10  11  -1    2.00    3.50
 -11 -11  -1   72.69    8.00
  11 -11   1   93.59    9.30
 -11 -11  -1   80.49   10.60
  11 -11   1   83.89    8.20
  11 -11   1   69.99   10.00
  11  11   1  100.89   11.40
  11  11   1   81.79    8.50
 -11  11  -1   68.39    9.80
 -11  11  -1   85.99   12.80
  12 -11   1    2.30    4.30
  12 -11   1    3.50    5.40
  12 -11   1   -0.50    4.50
 -12 -11  -1    3.90    3.70
 -12 -11  -1    0.20    4.80
 -12  11  -1   -6.60    3.40
  12  11   1   -0.40    2.90
 -12  11  -1    1.50    6.60
 -12  11  -1   -1.60    4.00
  13 -11   1   13.50    5.40
  13 -11   1   16.10    4.30
 -13 -11  -1   15.80    6.10
 -13 -11  -1    9.50    4.80
  13 -11   1   11.00    6.10
  13  11   1   13.10    3.90
 -13  11  -1   14.70    5.20
 -13  11  -1   11.50    4.30
 -14  11  -1  202.18   28.40
 -13 -12   1   59.99   10.60
  13 -12  -1   33.50    6.50
  13 -12  -1   34.10    5.60
 -13 -12   1   38.20    6.20
  13  12  -1   44.10    6.50
  13  12  -1   42.50    8.00
 -13  12   1   27.50    6.10
  12 -12  -1    0.80    3.50
  12 -12  -1   -6.70    4.10
 -12 -12   1   -4.30    3.90
  12 -12  -1    5.70    4.80
 -12 -12   1   -3.20    4.70
  12  12  -1   12.30    5.60
  12  12  -1    3.30    3.10
 -12  12   1    5.60    7.20
 -12  12   1   -2.40    3.90
  12  12  -1   -1.20    3.50
  11 -12  -1   56.59    9.40
  11 -12  -1   61.19    9.00
 -11 -12   1   73.79   10.60
  11 -12  -1   73.29    8.60
  11 -12  -1   74.29    6.70
 -11 -12   1   69.59    8.10
  11  12  -1   71.49    7.60
  11  12  -1   76.59    8.00
 -11  12   1   65.89    9.00
 -11  12   1   73.39   12.00
  10 -12  -1    5.80    3.00
 -10 -12   1    8.70    4.60
  10 -12  -1    6.90    3.90
  10 -12  -1   10.10    3.80
 -10 -12   1    8.90    4.10
  10 -12  -1   10.60    1.90
  10  12  -1    8.90    3.10
 -10  12   1    5.80    3.70
 -10  12   1    6.40    7.00
  10  12  -1   11.30    4.70
  -9 -12   1   22.10    4.10
   9 -12  -1   23.90    2.90
   9 -12  -1   17.40    4.20
  -9 -12   1   21.10    2.80
  -9 -12   1   15.40    4.80
   9 -12  -1   21.60    3.70
   9 -12  -1   23.70    4.10
  -9  12   1   21.90    7.20
  -9  12   1   17.60    4.30
   9  12  -1   22.40    5.10
   9  12  -1   19.60    3.20
  -8 -12   1  297.87   21.60
   8 -12  -1  270.17   22.40
   8 -12  -1  254.27   21.70
  -8 -12   1  288.87   22.60
   8 -12  -1  255.67   22.90
  -8 -12   1  259.27   23.30
   8  12  -1  325.07   23.80
   8  12  -1  255.37   21.50
   8  12  -1  270.17   21.50
  -8  12   1  302.67   23.20
   8  12  -1  285.77   22.30
  -7 -12   1  119.69   11.80
  -7 -12   1  125.19   10.80
  -7 -12   1  122.99   10.70
   7 -12  -1  123.39   11.20
   7 -12  -1  121.89   10.60
  -7  12   1  101.59   10.90
   7  12  -1  147.79   12.20
   7  12  -1  123.29   10.50
  -6 -12   1  135.09   12.10
   6 -12  -1  133.59   12.00
  -6 -12   1  143.19   12.00
   6 -12  -1  152.58   11.20
   6 -12  -1  140.29   12.50
   6 -12  -1  139.89   12.60
  -6 -12   1  123.79   12.90
   6  12  -1  167.08   13.80
   6  12  -1  157.38   13.40
   6  12  -1  132.89   11.80
   5 -12  -1  258.07   21.70
   5 -12  -1  277.47   21.80
   5 -12  -1  278.37   20.70
  -5 -12   1  252.57   21.20
  -5 -12   1  264.57   21.50
  -5 -12   1  249.18   22.00
   5 -12  -1  259.27   21.40
  -5 -12   1  232.88   22.30
   5  12  -1  264.97   21.20
   5  12  -1  277.77   22.60
  -5  12   1  283.47   22.00
  -5  12   1  300.77   21.10
   4 -12  -1  826.62   63.69
  -4 -12   1  801.62   63.89
   4 -12  -1  916.01   63.89
  -4 -12   1  763.32   63.29
  -4 -12   1  808.32   63.49
  -4 -12   1  710.83   63.99
   4 -12  -1  753.02   63.49
   4 -12  -1  902.41   63.69
   4  12  -1  829.22   63.29
  -4  12   1  874.31   63.89
   4  12  -1  783.32   64.29
  -4  12   1  820.92   63.29
   3 -12  -1  596.74   46.60
  -3 -12   1  546.25   46.10
   3 -12  -1  648.94   46.50
  -3 -12   1  638.84   46.80
  -3 -12   1  551.04   46.90
  -3 -12   1  583.84   46.30
   3 -12  -1  583.14   46.30
  -3 -12   1  543.55   46.60
   3  12  -1  574.24   47.10
  -3  12   1  574.74   46.70
  -3  12   1  591.34   46.50
  -3  12   1  661.03   46.20
   3  12  -1  628.24   46.20
   3  12  -1  533.55   46.30
   3  12  -1  637.14   46.10
   2 -12  -1  147.99   11.50
   2 -12  -1  142.99   11.30
  -2 -12   1  133.09   11.40
   2 -12  -1  150.88   12.40
   2 -12  -1  129.59   11.80
  -2 -12   1  132.79   12.30
  -2 -12   1  153.98   12.10
  -2 -12   1  122.29   11.80
  -2  12   1  120.79   11.90
   2  12  -1  142.49   11.00
  -2  12   1  139.19   11.20
   2  12  -1  120.79   11.40
   2  12  -1  145.89   11.10
  -2  12   1  130.89   11.30
  -1 -12   1   25.40    5.20
  -1 -12   1   28.70    4.50
   1 -12  -1   23.10    3.40
  -1 -12   1   30.50    3.60
   1 -12  -1   27.40    3.70
   1 -12  -1   29.50    5.20
  -1 -12   1   21.50    3.30
   1  12  -1   27.30    3.00
  -1  12   1   21.20    4.50
   1  12  -1   25.40    4.60
  -1  12   1   32.30    2.70
  -1  12   1   25.70    3.20
   1  12  -1   24.30    2.60
  -1  12   1   28.20    3.60
   1  12  -1   27.70    3.00
   1  12  -1   30.40    3.90
   0 -12   1   -0.70    1.00
   0 -12  -1   -2.80    2.20
   0 -12   1   -1.10    1.50
   0 -12  -1   -3.00    1.70
   0 -12   1   -0.30    1.20
   0 -12  -1   -1.20    1.40
   0 -12   1   -1.50    1.60
   0 -12  -1   -3.90    2.60
   0 -12  -1   -2.20    1.60
   0 -12   1    0.60    2.60
   0 -12   1   -1.70    2.10
   0  12   1   -1.50    1.70
   0  12  -1   -1.80    0.90
   0  12   1    0.00    3.20
   0  12   1   -0.90    1.80
   0  12  -1   -1.40    2.20
   0  12   1   -1.40    1.10
   0  12  -1   -1.10    1.90
   0  12   1   -1.80    1.00
   0  12  -1   -2.10    3.10
   0  12   1   -2.20    2.30
   1 -12   1  643.74   53.49
   1 -12   1  799.72   54.19
   1 -12   1  695.93   53.79
  -1 -12  -1  678.53   54.39
  -1 -12  -1  716.93   53.79
  -1 -12  -1  626.74   54.09
   1 -12   1  674.63   53.79
   1  12   1  678.03   53.59
  -1  12  -1  668.13   54.19
   1  12   1  606.44   54.19
  -1  12  -1  707.03   53.89
  -1  12  -1  679.93   53.89
  -1  12  -1  775.52   53.59
   1  12   1  754.62   53.49
   1  12   1  666.53   53.79
   2 -12   1    3.50    1.30
  -2 -12  -1    3.40    2.60
  -2 -12  -1    0.90    1.80
  -2 -12  -1    0.20    1.70
  -2 -12  -1   -0.70    2.00
   2 -12   1    1.50    0.90
   2 -12   1    3.50    3.10
   2 -12   1    2.20    2.10
  -2 -12  -1    3.30    2.80
  -2 -12  -1    2.30    1.30
   2  12   1    5.80    3.30
   2  12   1    3.20    2.10
  -2  12  -1    3.90    2.40
   2  12   1    0.50    2.60
   2  12   1    1.10    1.40
   2  12   1    1.10    1.10
   2  12   1    0.70    2.00
  -2  12  -1    4.20    1.80
   2  12   1   -1.20    1.00
  -2  12  -1    0.80    2.40
  -3 -12  -1  129.29   12.60
   3 -12   1  157.08   12.00
  -3 -12  -1  128.59   12.10
  -3 -12  -1  127.89   11.00
  -3 -12  -1  123.79   11.30
   3 -12   1  142.19   10.80
   3 -12   1  131.09   11.30
   3 -12   1  160.18   11.30
   3  12   1  127.19   11.00
   3  12   1  165.18   12.90
   3  12   1  118.89   11.20
  -3  12  -1  147.09   11.30
  -3  12  -1  136.39   12.00
   3  12   1  112.29   11.30
   4 -12   1    2.80    2.40
   4 -12   1   -0.20    1.90
  -4 -12  -1    3.20    1.50
  -4 -12  -1   -2.10    2.70
  -4 -12  -1    2.40    2.10
  -4  12  -1    0.30    4.30
   4  12   1    3.30    2.20
  -4  12  -1    2.40    1.70
  -4  12  -1    4.30    3.20
   4  12   1    6.80    4.10
   4  12   1   -0.30    3.40
   4  12   1    2.10    1.40
  -5 -12  -1  164.68   13.80
   5 -12   1  177.28   14.70
   5 -12   1  188.38   13.60
   5 -12   1  158.58   14.00
  -5 -12  -1  150.28   15.00
  -5 -12  -1  169.18   14.20
  -5 -12  -1  194.78   13.70
  -5  12  -1  170.48   13.90
   5  12   1  188.38   15.60
   5  12   1  168.98   16.20
   5  12   1  160.28   13.90
  -6 -12  -1  159.48   13.00
   6 -12   1  154.88   12.90
  -6 -12  -1  148.79   12.60
   6 -12   1  164.58   12.40
  -6 -12  -1  146.09   14.00
  -6 -12  -1  152.58   13.00
   6 -12   1  158.48   13.70
   6  12   1  171.98   14.60
   6  12   1  139.49   12.70
  -6  12  -1  179.08   14.90
   6  12   1  141.69   12.80
   7 -12   1    3.40    2.20
   7 -12   1    7.80    3.00
  -7 -12  -1    5.00    2.10
  -7 -12  -1    6.70    1.50
  -7 -12  -1    1.70    3.50
  -7 -12  -1    5.70    2.60
  -7  12  -1    5.70    2.00
   7  12   1    3.40    2.10
  -7  12  -1    1.20    4.70
   7  12   1    6.90    1.90
  -7  12  -1    3.50    1.10
   7  12   1    8.80    2.50
  -7  12  -1   10.10    3.40
   7  12   1    2.50    3.90
   8 -12   1  111.69   12.00
  -8 -12  -1  126.59   12.70
   8 -12   1  117.99   11.10
  -8 -12  -1  135.09   11.30
  -8 -12  -1  134.79   10.70
   8  12   1  125.79   11.00
   8  12   1  141.69   13.00
   8  12   1  130.49   10.30
  -8  12  -1  126.49   13.80
  -8  12  -1  137.39   12.40
   9 -12   1   11.60    4.00
  -9 -12  -1   11.90    2.30
  -9 -12  -1   13.60    4.70
  -9 -12  -1   16.80    3.50
   9 -12   1   14.70    3.10
   9  12   1   18.40    3.10
  -9  12  -1   12.70    4.10
  -9  12  -1   13.90    6.50
   9  12   1   11.10    2.90
   9  12   1   15.00    5.10
 -10 -12  -1   42.10    5.70
  10 -12   1   30.80    4.40
  10 -12   1   29.70    5.60
 -10 -12  -1   31.40    6.30
 -10 -12  -1   36.60    4.90
  10 -12   1   30.50    5.20
 -10  12  -1   38.00    7.30
  10  12   1   36.80    5.50
  10  12   1   48.10    6.40
 -10  12  -1   32.50    7.90
  10  12   1   34.40    6.40
  11 -12   1   -2.80    3.70
  11 -12   1   -2.70    2.90
 -11 -12  -1    3.90    3.70
 -11 -12  -1   -1.20    4.60
 -11  12  -1    4.10    6.40
 -11  12  -1    0.20    4.10
  11  12   1   -1.40    2.80
  12 -12   1    6.30    5.10
  12 -12   1    6.40    3.60
 -12 -12  -1    9.30    4.40
 -12 -12  -1    6.80    5.30
  12 -12   1   10.00    4.60
 -12  12  -1   17.80    8.30
  12  12   1    5.60    3.30
 -12  12  -1    3.30    3.90
  12  12   1   12.20    5.80
 -12  12  -1    5.10    4.60
  13 -12   1    5.00    6.40
  13 -12   1    0.30    4.70
 -13 -12  -1   -1.60    5.80
  13 -12   1    4.90    5.20
 -13 -12  -1   -2.00    4.70
 -13  12  -1   -3.00    4.90
  13  12   1    1.80    4.40
  13  12   1   -0.30    3.60
 -13  12  -1  -10.10    4.20
  13  12   1   16.90    7.20
  13 -13  -1    5.90    4.20
 -13 -13   1    1.50    5.10
 -13 -13   1    6.10    6.10
  13 -13  -1   -8.20    4.90
  13  13  -1   -5.70    4.80
  13  13  -1    2.20    3.60
 -13  13   1   -2.20    4.70
  12 -13  -1    0.50    4.40
 -12 -13   1   -2.00    4.20
 -12 -13   1    0.90    5.50
  12 -13  -1   -0.40    3.70
 -12  13   1   -1.40    4.20
  12  13  -1   -0.50    4.00
  12  13  -1   11.20    6.30
 -12  13   1   17.30    8.40
  12  13  -1    3.50    3.20
  11 -13  -1   -2.80    3.90
  11 -13  -1    3.10    3.30
 -11 -13   1    0.40    4.80
  11 -13  -1   -2.20    3.90
 -11 -13   1    5.20    4.00
  11  13  -1    1.90    2.80
  11  13  -1   -0.20    3.70
 -11  13   1    1.80    3.80
 -11  13   1    3.20    7.10
  11  13  -1    3.50    5.40
  10 -13  -1  225.38   18.50
 -10 -13   1  212.78   19.60
  10 -13  -1  187.18   18.90
 -10 -13   1  223.38   18.30
 -10  13   1  228.08   21.10
 -10  13   1  191.38   18.80
  10  13  -1  231.98   18.30
  10  13  -1  222.78   17.90
  -9 -13   1  326.07   25.00
  -9 -13   1  265.17   26.40
   9 -13  -1  308.37   24.00
   9 -13  -1  281.57   25.50
   9 -13  -1  297.27   24.80
  -9  13   1  356.26   27.90
   9  13  -1  313.97   24.60
  -9  13   1  303.87   25.90
  -8 -13   1   35.40    5.20
   8 -13  -1   27.00    4.20
  -8 -13   1   30.50    5.40
   8 -13  -1   34.50    5.90
   8  13  -1   32.60    4.80
   8  13  -1   42.30    7.30
  -8  13   1   39.40    8.20
   8  13  -1   30.10    3.10
  -8  13   1   37.60    6.30
  -7 -13   1   30.90    4.40
   7 -13  -1   37.70    2.90
  -7 -13   1   23.70    5.00
   7 -13  -1   31.60    2.90
   7 -13  -1   31.50    5.40
   7 -13  -1   28.30    4.60
  -7 -13   1   43.00    5.70
   7  13  -1   32.70    4.50
  -7  13   1   27.30    3.20
  -7  13   1   46.70    8.00
  -7  13   1   44.40    6.50
   7  13  -1   33.40    5.60
   6 -13  -1  102.49   10.10
  -6 -13   1  111.59    9.80
  -6 -13   1  101.09   10.60
   6 -13  -1  119.69    8.50
   6 -13  -1  104.89    8.60
  -6 -13   1  101.19    9.60
   6 -13  -1  110.39    9.60
   6  13  -1  105.49    9.30
  -6  13   1  114.39    9.10
  -5 -13   1    2.80    2.00
   5 -13  -1    1.70    2.40
   5 -13  -1   -1.30    2.10
  -5 -13   1   -1.30    2.80
  -5 -13   1   -1.90    2.30
   5  13  -1    0.50    3.50
   5  13  -1    1.30    1.50
  -5  13   1    3.20    3.20
  -5  13   1    0.70    5.40
  -5  13   1    2.80    1.80
  -5  13   1    1.20    1.60
   5  13  -1    2.60    2.40
  -4 -13   1  130.89   11.70
   4 -13  -1  138.29   11.70
   4 -13  -1  156.68   12.20
  -4 -13   1  135.19   12.40
  -4 -13   1  124.19   11.50
  -4  13   1  147.39   11.50
   4  13  -1  140.69   11.30
   4  13  -1  135.69   13.00
   3 -13  -1  711.53   56.59
  -3 -13   1  697.83   56.69
   3 -13  -1  809.12   56.79
  -3 -13   1  798.92   57.19
  -3 -13   1  645.44   57.29
  -3 -13   1  654.53   56.39
  -3  13   1  762.92   56.59
   3  13  -1  676.93   57.39
  -3  13   1  693.93   57.09
   3  13  -1  782.02   56.39
   3  13  -1  759.22   56.59
   2 -13  -1  176.68   13.40
   2 -13  -1  158.48   13.10
  -2 -13   1  152.88   13.10
  -2 -13   1  170.38   13.80
  -2 -13   1  146.39   14.20
   2  13  -1  156.98   12.90
  -2  13   1  149.29   13.90
  -2  13   1  148.99   12.90
   2  13  -1  167.68   12.70
  -1 -13   1  147.49   12.00
   1 -13  -1  138.99   12.20
   1 -13  -1  150.48   12.00
  -1 -13   1  170.18   12.80
  -1 -13   1  144.09   13.20
   1  13  -1  166.98   11.70
  -1  13   1  145.49   12.40
   1  13  -1  124.69   11.40
   1  13  -1  141.39   11.50
  -1  13   1  140.69   11.80
  -1  13   1  126.39   12.80
   0 -13  -1  180.18   12.90
   0 -13   1  176.68   14.20
   0 -13   1  176.88   12.90
   0 -13   1  148.89   12.40
   0 -13   1  147.59   12.90
   0 -13  -1  149.19   13.10
   0  13   1  149.69   12.90
   0  13   1  153.28   12.60
   0  13   1  140.29   13.70
   0  13  -1  149.39   12.70
  -1 -13  -1  361.26   27.40
   1 -13   1  353.86   27.40
   1 -13   1  356.86   27.40
   1  13   1  303.57   27.40
   1  13   1  318.77   28.60
   1  13   1  344.57   27.20
  -1  13  -1  361.16   27.20
  -1  13  -1  373.96   27.50
  -2 -13  -1 2164.78  152.38
   2 -13   1 1999.30  151.88
  -2 -13  -1 2008.10  151.78
   2 -13   1 1880.51  151.48
  -2 -13  -1 1809.72  151.58
   2  13   1 1821.72  151.78
   2  13   1 1920.51  151.68
  -2  13  -1 2004.10  151.78
   2  13   1 2066.49  151.48
  -3 -13  -1  287.97   24.40
   3 -13   1  345.07   24.60
   3 -13   1  357.66   25.20
   3 -13   1  297.17   24.60
  -3 -13  -1  287.27   24.60
   3 -13   1  315.47   24.20
  -3 -13  -1  310.67   25.30
   3  13   1  276.87   24.50
  -3  13  -1  327.97   24.60
   3  13   1  300.57   24.30
  -4 -13  -1  154.88   13.00
   4 -13   1  149.29   13.10
  -4 -13  -1  161.58   13.90
   4 -13   1  179.58   13.80
  -4 -13  -1  145.99   12.70
   4  13   1  154.38   12.70
   4  13   1  155.68   15.10
  -4  13  -1  162.78   13.00
   5 -13   1   64.89    6.90
  -5 -13  -1   57.79    5.50
  -5 -13  -1   50.69    7.40
  -5 -13  -1   51.79    5.90
   5 -13   1   49.80    5.70
   5 -13   1   63.89    5.00
   5  13   1   54.49    5.50
  -5  13  -1   74.29    8.90
   5  13   1   65.09    8.20
  -5  13  -1   55.49    5.60
  -6 -13  -1   13.50    2.30
  -6 -13  -1    7.00    3.60
   6 -13   1   12.30    2.50
   6 -13   1   11.40    1.60
   6 -13   1    9.80    3.20
  -6 -13  -1    7.90    2.80
   6  13   1    7.30    4.10
  -6  13  -1   14.60    3.90
   6  13   1    9.10    2.10
   6  13   1   12.50    3.00
  -6  13  -1    7.60    1.90
  -6  13  -1    7.30    5.00
   7 -13   1   26.10    2.90
  -7 -13  -1   20.30    3.50
  -7 -13  -1   21.00    3.00
   7 -13   1   17.60    4.00
   7 -13   1   16.60    3.10
  -7 -13  -1   17.50    2.90
  -7 -13  -1   12.10    4.30
   7  13   1   18.30    5.00
   7  13   1   16.10    2.90
   7  13   1   28.30    4.90
  -7  13  -1   20.40    4.40
  -7  13  -1   19.30    6.10
   7  13   1   24.50    3.60
   8 -13   1   60.09    7.90
  -8 -13  -1   71.49    7.00
  -8 -13  -1   61.79    9.00
  -8 -13  -1   64.49    5.80
   8 -13   1   51.29    6.70
   8  13   1   56.69    6.50
  -8  13  -1   73.19    8.40
  -8  13  -1   57.69   10.20
   8  13   1   79.99    9.60
  -9 -13  -1    4.80    3.20
   9 -13   1    8.60    2.90
   9 -13   1    1.60    3.50
  -9 -13  -1    2.20    4.40
  -9 -13  -1    2.20    1.80
   9  13   1    4.50    2.50
  -9  13  -1    4.60    3.80
   9  13   1   -0.90    4.40
  -9  13  -1   -2.70    5.60
   9  13   1    9.20    3.10
  10 -13   1  102.99   11.80
  10 -13   1  102.29   10.30
  10 -13   1  132.09   11.50
 -10 -13  -1  110.19   12.70
  10  13   1  107.59   10.40
  10  13   1  134.19   13.20
 -10  13  -1  115.49   14.50
 -10  13  -1  100.59   12.00
  11 -13   1   25.00    4.30
  11 -13   1   19.20    5.20
 -11 -13  -1   24.50    4.70
  11 -13   1   16.20    5.50
 -11 -13  -1   28.10    6.40
 -11  13  -1   34.60    8.50
 -11  13  -1   23.60    5.60
  11  13   1   22.60    4.20
  11  13   1   47.30    9.20
  11  13   1   27.10    4.60
  12 -13   1   15.80    6.20
 -12 -13  -1   22.40    4.90
  12 -13   1   25.30    5.60
  12 -13   1   17.60    4.20
 -12 -13  -1   19.50    6.30
  12  13   1   23.30    4.30
 -12  13  -1   14.90    4.80
 -12  13  -1   12.80    5.50
 -13 -13  -1   40.00    6.50
  13 -13   1   39.60    7.00
 -13 -13  -1   36.20    7.70
  13 -13   1   33.70    8.60
 -13  13  -1   22.40    6.50
 -13  13  -1   18.90    5.80
  13  13   1   23.90    5.00
  13  13   1   44.50    8.30
 -13 -14   1   52.79   11.70
 -13 -14   1   43.00    7.30
  13 -14  -1   35.90    7.30
  13 -14  -1   59.79    8.40
 -13  14   1   25.30    7.50
  13  14  -1   41.00    7.20
  13  14  -1   45.80    7.40
  12 -14  -1   76.59    9.70
 -12 -14   1  104.99   12.90
  12 -14  -1   87.09   11.10
  12 -14  -1   75.29   15.90
 -12 -14   1   92.89   10.30
  12  14  -1   90.39    9.40
 -12  14   1   66.39   10.80
  12  14  -1   81.59   10.50
 -12  14   1  109.99   15.50
 -11 -14   1  391.86   32.80
  11 -14  -1  427.16   32.00
  11 -14  -1  343.07   31.10
 -11 -14   1  388.86   31.40
 -11  14   1  347.07   32.10
 -11  14   1  399.26   34.20
  11  14  -1  416.96   31.20
  10 -14  -1    4.90    4.10
  10 -14  -1    2.30    3.30
  10 -14  -1    2.90    3.80
 -10 -14   1    5.20    4.80
 -10 -14   1    2.10    3.80
  10  14  -1    1.90    3.80
  10  14  -1    3.90    3.00
  10  14  -1    5.00    5.00
 -10  14   1    3.40    3.90
 -10  14   1    8.30    7.00
   9 -14  -1   21.80    4.40
  -9 -14   1   19.40    5.10
   9 -14  -1   18.30    3.90
   9 -14  -1   17.00    4.40
   9  14  -1   26.50    5.70
  -9  14   1   14.20    4.30
  -9  14   1   22.10    7.70
   8 -14  -1    6.70    3.60
  -8 -14   1   17.50    3.80
   8 -14  -1   13.30    3.20
   8  14  -1   15.30    2.90
   8  14  -1   17.00    3.60
   8  14  -1   13.70    4.90
  -8  14   1   13.00    7.10
  -7 -14   1  107.99   10.10
   7 -14  -1  107.29   10.10
   7 -14  -1   98.49   10.70
  -7 -14   1  104.69   11.20
  -7  14   1  127.09   11.30
   7  14  -1  118.09    9.80
   6 -14  -1  226.88   19.20
  -6 -14   1  222.88   19.10
  -6 -14   1  212.68   20.00
   6 -14  -1  251.97   19.90
  -6 -14   1  223.78   19.30
   6  14  -1  269.77   21.00
   6  14  -1  235.18   18.90
  -6  14   1  243.68   18.80
   5 -14  -1    5.40    2.80
   5 -14  -1    1.80    2.30
  -5 -14   1    2.80    3.20
  -5 -14   1    1.60    2.50
  -5 -14   1    0.20    2.40
  -5  14   1    3.90    1.90
   5  14  -1    3.80    4.00
  -5  14   1    7.90    3.60
   5  14  -1    3.80    1.80
   5  14  -1    7.40    2.90
  -5  14   1    6.60    5.90
  -4 -14   1    3.90    3.00
   4 -14  -1    5.40    2.70
   4 -14  -1    1.80    2.30
  -4 -14   1    1.60    2.40
  -4 -14   1    2.80    2.20
   4 -14  -1    6.00    2.10
   4  14  -1    8.60    4.10
  -4  14   1    8.60    3.60
  -4  14   1   10.00    5.60
   4  14  -1   11.90    4.20
  -4  14   1    5.30    2.00
   4  14  -1    8.50    2.70
   4  14  -1    4.90    1.70
   3 -14  -1  201.78   16.90
  -3 -14   1  197.48   16.90
  -3 -14   1  223.78   17.60
  -3  14   1  199.28   16.80
   3  14  -1  233.38   16.50
   3  14  -1  187.68   18.00
  -2 -14   1   75.49    7.30
  -2 -14   1   92.09    8.40
   2 -14  -1   82.89    7.50
   2 -14  -1   73.09    7.20
  -2  14   1   73.49    7.10
   2  14  -1   76.89    7.00
   2  14  -1   79.89    6.70
   1 -14  -1   27.80    4.10
  -1 -14   1   33.50    5.00
   1 -14  -1   24.60    3.90
   1 -14  -1   29.60    4.80
  -1 -14   1   24.30    3.90
  -1 -14   1   21.80    3.80
   1  14  -1   23.30    2.60
  -1  14   1   28.10    3.50
   0 -14   1   -4.50    1.90
   0 -14  -1   -2.10    1.70
   0 -14  -1   -0.30    1.90
   0 -14   1   -0.10    1.40
   0 -14   1   -2.60    2.40
   0 -14  -1   -3.90    2.50
   0  14  -1    3.50    3.80
   0  14   1    1.70    1.40
   0  14  -1   -0.70    2.00
   0  14   1   -0.70    3.70
   0  14   1    3.70    2.50
   1 -14   1  129.69   11.00
   1 -14   1  126.29   10.60
  -1 -14  -1  126.99   10.90
   1 -14   1  136.09   11.00
  -1 -14  -1  152.78   11.90
  -1  14  -1  135.59   11.10
   1  14   1  106.99   10.50
   1  14   1  137.29   10.60
  -1  14  -1  124.49   10.60
  -2 -14  -1   14.70    2.70
   2 -14   1   13.70    2.20
   2 -14   1   15.50    2.90
  -2 -14  -1   13.90    2.20
  -2  14  -1   21.10    3.60
   2  14   1   18.10    2.30
   2  14   1   16.10    3.10
   2  14   1   28.20    4.90
  -2  14  -1   13.20    2.20
  -3 -14  -1  194.88   16.40
   3 -14   1  194.58   15.80
   3 -14   1  191.28   16.40
  -3 -14  -1  190.08   16.10
  -3 -14  -1  213.08   17.20
   3 -14   1  225.78   16.30
   3  14   1  184.68   18.10
  -3  14  -1  210.78   16.40
   3  14   1  207.98   16.00
  -4 -14  -1   21.30    2.70
   4 -14   1   26.90    5.00
   4 -14   1   20.40    3.20
   4 -14   1   17.90    2.80
  -4 -14  -1   19.50    4.10
  -4 -14  -1   15.40    3.10
   4  14   1   33.30    5.50
  -4  14  -1   33.90    6.40
   4  14   1   22.10    4.70
  -4  14  -1   29.80    5.80
  -4  14  -1   16.10    2.90
   4  14   1   22.80    3.10
  -5 -14  -1  250.47   21.00
   5 -14   1  263.77   21.10
   5 -14   1  284.07   21.80
  -5 -14  -1  250.37   20.70
  -5 -14  -1  248.08   21.90
   5  14   1  260.87   20.70
  -5  14  -1  270.37   20.90
   6 -14   1  113.19    8.70
   6 -14   1  115.19   10.50
  -6 -14  -1   99.79    9.20
  -6 -14  -1  108.19   10.90
   6 -14   1  105.69    9.50
  -6 -14  -1   97.79    9.50
  -6  14  -1  121.09   12.20
  -6  14  -1   88.99    9.00
   6  14   1  100.69    9.20
   6  14   1  132.29   11.80
   7 -14   1   38.80    6.30
  -7 -14  -1   37.00    5.10
  -7 -14  -1   41.90    7.20
   7 -14   1   42.80    5.20
  -7  14  -1   30.10    3.80
  -7  14  -1   47.50    9.00
  -7  14  -1   53.39    7.20
   7  14   1   37.50    4.70
   7  14   1   53.69    8.40
   8 -14   1  307.37   25.20
  -8 -14  -1  323.27   25.40
   8 -14   1  306.27   26.20
  -8  14  -1  322.37   27.50
   8  14   1  311.67   25.20
  -9 -14  -1   24.80    5.70
  -9 -14  -1   30.90    4.40
   9 -14   1   17.90    4.80
   9 -14   1   21.40    3.90
  -9  14  -1   23.90    5.30
   9  14   1   28.40    6.30
  -9  14  -1   29.00    7.50
 -10 -14  -1    1.80    4.70
  10 -14   1    0.50    4.60
  10 -14   1    1.40    4.10
  10 -14   1    3.10    3.80
 -10 -14  -1    9.30    3.60
 -10  14  -1    1.30    6.50
  10  14   1    2.20    2.80
 -10  14  -1    0.50    4.00
  10  14   1   11.90    5.50
  10  14   1   -0.80    3.60
  11 -14   1   38.80    7.50
 -11 -14  -1   72.69   10.80
 -11 -14  -1   62.19    7.90
  11 -14   1   52.09    7.30
  11 -14   1   52.29    7.40
 -11  14  -1   47.90    9.30
  11  14   1   68.59    8.90
  11  14   1   50.39    7.30
 -12 -14  -1  310.47   26.20
  12 -14   1  286.97   23.90
 -12 -14  -1  287.17   24.20
  12 -14   1  232.78   25.70
  12 -14   1  338.47   24.90
  12  14   1  292.67   23.70
 -12  14  -1  249.78   25.20
 -12  14  -1  282.17   24.10
 -12  14  -1  305.57   27.60
  12 -15  -1  104.89   11.40
  12 -15  -1  126.49   13.10
 -12 -15   1   97.19   11.60
 -12 -15   1  140.49   14.60
 -12  15   1   89.19   12.70
  12  15  -1  106.29   12.10
  12  15  -1  111.49   11.10
 -11 -15   1  110.79   12.70
 -11 -15   1  106.99   10.60
  11 -15  -1   89.69   10.50
  11 -15  -1  104.39   11.70
  11 -15  -1   81.59   12.60
 -11  15   1   83.49   11.50
 -11  15   1  118.89   15.40
  11  15  -1  117.99   11.40
  11  15  -1   97.59    9.90
  10 -15  -1   68.59    7.90
 -10 -15   1   74.29    8.00
  10 -15  -1   76.29    8.60
 -10 -15   1   68.69   10.40
  10 -15  -1   46.90    9.10
  10  15  -1   67.39    7.20
  10  15  -1   67.69    8.30
 -10  15   1   52.99    8.90
 -10  15   1   64.79   12.10
   9 -15  -1   -0.40    3.10
  -9 -15   1    1.50    3.30
   9 -15  -1   -1.60    3.70
  -9 -15   1   -0.50    4.40
   9 -15  -1    0.00    3.70
   9  15  -1   -1.10    3.40
  -9  15   1   -3.40    6.90
   9  15  -1    0.60    2.60
  -9  15   1    0.40    3.70
   9  15  -1    2.60    4.90
   8 -15  -1   27.40    4.80
  -8 -15   1   33.90    5.90
   8 -15  -1   26.70    5.10
  -8  15   1   36.30   13.10
   8  15  -1   28.70    4.80
  -8  15   1   26.60    5.30
   8  15  -1   28.30    6.10
   8  15  -1   44.00    6.40
  -7 -15   1  268.37   21.30
  -7 -15   1  251.17   22.20
   7 -15  -1  259.27   21.20
   7 -15  -1  244.98   21.70
  -7  15   1  281.67   22.90
   7  15  -1  279.07   20.90
  -7  15   1  234.88   20.40
  -6 -15   1  496.75   41.10
  -6 -15   1  508.95   41.80
   6 -15  -1  529.55   41.60
   6 -15  -1  496.15   41.00
  -6  15   1  547.65   40.80
   6  15  -1  541.15   40.80
   5 -15  -1   14.70    3.10
   5 -15  -1   14.50    3.50
  -5 -15   1   14.50    3.30
  -5 -15   1   12.50    3.90
  -5 -15   1   18.60    3.50
  -5  15   1   14.20    2.60
   5  15  -1   22.00    5.10
  -5  15   1   28.50    6.90
   5  15  -1   14.80    2.50
  -5  15   1   22.80    4.50
  -4 -15   1  309.57   25.00
   4 -15  -1  323.97   24.80
  -4 -15   1  273.67   24.30
   4 -15  -1  281.37   24.40
   4 -15  -1  337.67   24.50
   4  15  -1  284.07   25.60
   4  15  -1  309.17   23.90
  -4  15   1  304.87   24.10
   3 -15  -1  717.73   53.99
  -3 -15   1  783.42   54.69
   3 -15  -1  783.62   54.19
  -3 -15   1  681.23   53.99
  -3 -15   1  597.64   53.79
   3  15  -1  633.64   54.79
  -3  15   1  640.04   53.89
   2 -15  -1    7.40    3.00
   2 -15  -1    3.40    2.40
  -2 -15   1    1.80    1.90
   2 -15  -1    4.40    2.00
  -2 -15   1    5.50    3.10
  -2 -15   1    5.30    2.50
   2  15  -1    7.50    4.30
  -2  15   1   11.00    5.60
  -2  15   1   -0.20    1.90
   2  15  -1    3.00    1.30
   2  15  -1   10.80    3.10
  -1 -15   1   85.09    7.70
   1 -15  -1   72.39    6.90
  -1 -15   1   65.89    6.70
   1 -15  -1   80.39    6.70
  -1 -15   1   59.19    6.60
  -1  15   1   63.79    6.30
   1  15  -1   60.89    5.60
   0 -15   1   27.20    3.90
   0 -15   1   27.70    4.10
   0 -15  -1   27.10    3.90
   0 -15  -1   26.10    4.40
   0  15   1   25.50    3.30
   0  15  -1   31.00    4.30
   0  15   1   22.40    3.40
   0  15  -1   26.50    3.00
   1 -15   1   45.00    5.10
  -1 -15  -1   55.89    6.60
   1 -15   1   49.40    5.00
  -1 -15  -1   48.60    5.00
  -1 -15  -1   36.60    5.30
   1  15   1   44.40    4.60
   1  15   1   39.80    4.40
  -1  15  -1   45.70    5.20
   1  15   1   46.20    4.00
  -1  15  -1   38.20    4.50
   2 -15   1  134.59    9.90
  -2 -15  -1  117.59    9.90
  -2 -15  -1   94.49   10.50
  -2 -15  -1  100.69    9.60
   2 -15   1  116.59   10.00
   2  15   1   93.49    9.40
  -2  15  -1  128.39   10.10
   2  15   1  128.79    9.30
  -2  15  -1  108.49    9.70
   3 -15   1  177.58   13.40
   3 -15   1  144.49   12.80
   3 -15   1  183.38   14.40
   3 -15   1  164.38   13.60
  -3 -15  -1  157.88   13.50
  -3 -15  -1  146.29   13.20
  -3 -15  -1  165.38   14.50
  -3  15  -1  160.58   13.60
   3  15   1  166.68   13.00
  -4 -15  -1    8.50    3.60
   4 -15   1    4.40    2.40
   4 -15   1    7.30    1.30
  -4 -15  -1   12.60    2.40
   4 -15   1   13.00    3.40
  -4 -15  -1    7.50    2.60
  -4  15  -1   13.60    2.60
  -4  15  -1    9.00    5.20
   4  15   1   11.10    1.90
   4  15   1   10.60    4.50
   4  15   1   12.20    3.20
  -4  15  -1   15.60    4.20
  -5 -15  -1  210.18   19.40
   5 -15   1  250.77   19.30
   5 -15   1  222.28   18.50
  -5 -15  -1  218.18   18.20
  -5 -15  -1  219.18   18.50
   5  15   1  231.98   18.10
  -5  15  -1  231.18   18.30
   6 -15   1   49.60    6.80
  -6 -15  -1   42.80    5.50
   6 -15   1   38.70    5.70
  -6 -15  -1   46.80    7.40
  -6  15  -1   41.40    5.00
  -6  15  -1   47.10    8.90
   6  15   1   60.09    8.60
   6  15   1   48.00    5.20
  -6  15  -1   54.99    8.00
  -7 -15  -1   10.40    4.60
   7 -15   1   13.80    4.10
   7 -15   1   13.60    3.20
  -7 -15  -1    9.70    3.20
  -7  15  -1   13.50    2.80
  -7  15  -1   13.10    6.20
   7  15   1   16.50    5.40
   7  15   1   12.70    2.70
   7  15   1   16.20    3.60
   8 -15   1   80.99   10.10
   8 -15   1   85.79    8.90
  -8 -15  -1   94.49    9.20
  -8 -15  -1   92.09   10.90
  -8  15  -1  105.39   12.50
   8  15   1   92.29    8.70
  -8  15  -1   94.29   10.70
   9 -15   1    5.60    3.60
  -9 -15  -1   12.90    3.80
  -9 -15  -1   11.10    5.00
  -9  15  -1    9.30    4.70
  -9  15  -1   13.20    6.70
   9  15   1    8.50    3.10
   9  15   1   20.20    6.90
  10 -15   1  109.79   11.50
 -10 -15  -1  116.99   12.70
  10 -15   1   92.39   12.10
 -10 -15  -1  112.49   10.70
  10 -15   1   96.29   10.30
 -10  15  -1  121.09   14.70
 -10  15  -1  104.69   12.20
  10  15   1   97.59   10.00
 -11 -15  -1   10.60    4.20
  11 -15   1    6.00    5.20
 -11 -15  -1    8.70    5.70
  11 -15   1    0.30    5.30
  11 -15   1    5.80    3.90
  11  15   1    8.30    3.50
 -11  15  -1    6.00    5.10
  11  15   1   21.90    6.80
 -12 -15  -1   46.30    6.80
  12 -15   1   26.50    7.90
  12 -15   1   37.70    7.00
 -12  15  -1   32.60    6.50
  12  15   1   45.20    7.40
 -12 -16   1   75.69   10.10
  12 -16  -1   78.59   10.10
  12 -16  -1   84.59   12.90
  12  16  -1   76.39   10.90
  12  16  -1   70.69    8.90
  11 -16  -1   16.20    6.60
 -11 -16   1   32.40    5.70
  11 -16  -1   19.90    4.90
  11 -16  -1   30.70    6.10
  11  16  -1   20.50    4.30
 -11  16   1   24.70    5.80
  11  16  -1   22.60    5.50
 -10 -16   1   81.49    9.10
 -10 -16   1   75.99   11.60
  10 -16  -1   87.19    9.20
  10 -16  -1   59.49   10.90
  10 -16  -1   82.99   10.10
  10  16  -1  110.89   13.20
  10  16  -1   83.49    9.80
  10  16  -1   73.69    8.30
 -10  16   1   93.99   13.90
 -10  16   1   70.99   10.60
   9 -16  -1   78.29    9.40
   9 -16  -1   75.99    8.80
  -9 -16   1   84.59   11.20
   9 -16  -1   62.19    9.90
  -9 -16   1   95.09    9.00
  -9  16   1   86.29   13.80
   9  16  -1   98.19    9.70
   9  16  -1   76.39    8.50
  -9  16   1   76.39   10.30
   9  16  -1  108.99   12.10
  -8 -16   1   -1.40    4.10
   8 -16  -1    1.30    3.60
  -8 -16   1   -0.30    3.30
   8 -16  -1    0.90    3.20
  -8  16   1    1.70    3.80
  -8  16   1   -5.30    6.60
   8  16  -1    3.10    5.10
   8  16  -1   -0.70    3.40
   8  16  -1   -0.30    2.80
   8  16  -1   -0.50    3.40
   7 -16  -1   10.30    4.00
  -7 -16   1   13.70    4.60
   7  16  -1   10.50    2.70
  -7  16   1   12.00    2.20
  -7  16   1   22.50    7.60
  -7  16   1   16.10    4.70
   7  16  -1   14.30    5.50
   7  16  -1   19.20    4.20
  -6 -16   1    4.50    3.90
  -6 -16   1    7.50    3.10
   6 -16  -1    5.40    3.00
   6 -16  -1    4.70    3.30
   6  16  -1    7.20    3.40
  -6  16   1   12.30    6.80
  -6  16   1    3.30    2.20
  -6  16   1   10.60    4.70
   6  16  -1    4.30    2.20
   6  16  -1    0.20    4.80
   5 -16  -1   -2.40    2.50
  -5 -16   1    1.00    2.90
  -5 -16   1    0.70    3.40
   5 -16  -1    3.50    3.10
   5  16  -1    2.20    1.80
   5  16  -1    1.80    4.80
  -5  16   1    2.10    6.40
   5  16  -1    3.40    3.20
  -5  16   1   -0.10    2.20
  -5  16   1    5.40    3.90
   4 -16  -1    8.60    2.50
   4 -16  -1    2.80    2.70
  -4 -16   1    3.60    2.80
  -4 -16   1    4.90    3.60
   4 -16  -1   10.70    3.40
  -4  16   1    7.10    2.50
   4  16  -1    8.40    4.80
  -4  16   1   12.00    4.30
  -4  16   1   11.70    6.30
   4  16  -1    4.50    1.80
   4  16  -1   14.60    3.50
  -3 -16   1    2.80    2.20
  -3 -16   1    4.00    2.60
   3 -16  -1    3.30    2.50
   3 -16  -1    7.40    3.20
   3 -16  -1    4.00    2.20
  -3 -16   1    5.60    3.30
   3 -16  -1    0.80    2.60
  -3  16   1   10.30    4.30
   3  16  -1    5.30    1.60
  -3  16   1    4.10    2.30
   3  16  -1   12.10    4.70
  -3  16   1   10.70    6.00
   2 -16  -1    9.30    2.40
  -2 -16   1   16.50    3.60
  -2 -16   1    7.50    2.30
   2 -16  -1   10.50    2.80
  -2 -16   1    8.30    2.70
   2 -16  -1   13.40    3.40
   2  16  -1    9.50    1.70
   2  16  -1   20.50    5.10
  -2  16   1    7.70    2.40
  -2  16   1   18.00    4.60
   1 -16  -1   20.50    4.30
  -1 -16   1   20.70    3.20
  -1 -16   1   18.40    3.90
   1 -16  -1   25.70    5.20
   1 -16  -1   17.70    3.30
  -1 -16   1   28.60    5.60
   1  16  -1   17.60    2.30
  -1  16   1   14.40    2.60
   1  16  -1   18.40    3.50
   0 -16  -1   28.90    4.10
   0 -16  -1   33.50    5.70
   0 -16   1   28.10    3.70
   0 -16  -1   24.70    4.60
   0 -16   1   26.40    4.10
   0 -16   1   34.60    5.50
   0  16  -1   17.80    3.10
   0  16   1   19.50    2.80
   0  16  -1   26.90    4.50
   1 -16   1    2.80    2.50
  -1 -16  -1    5.00    2.50
  -1 -16  -1    2.50    3.10
  -1 -16  -1    2.80    2.20
   1 -16   1    4.80    3.10
   1 -16   1    1.40    1.70
   1  16   1    2.70    3.00
  -1  16  -1    0.70    2.50
  -1  16  -1    0.40    1.60
  -1  16  -1    3.80    4.80
  -1  16  -1   10.20    4.30
   1  16   1    2.50    1.60
   1  16   1   10.70    4.70
  -2 -16  -1  172.38   16.80
   2 -16   1  206.88   17.20
  -2 -16  -1  209.48   17.20
  -2 -16  -1  240.88   18.20
   2 -16   1  224.48   17.10
   2  16   1  220.48   16.50
  -2  16  -1  181.78   16.90
  -2  16  -1  219.88   17.30
  -3 -16  -1   56.69    6.30
   3 -16   1   48.50    6.20
  -3 -16  -1   59.39    7.70
   3 -16   1   65.69    7.30
   3 -16   1   59.49    5.90
  -3 -16  -1   51.59    5.90
  -3  16  -1   58.49    6.20
   3  16   1   61.19    5.30
  -4 -16  -1   88.69    8.70
   4 -16   1   84.59    8.90
   4 -16   1  106.59   10.00
   4 -16   1   92.99    7.60
  -4 -16  -1   91.29   10.00
  -4  16  -1   98.49    8.80
   4  16   1  102.89    8.20
   5 -16   1    7.80    3.50
   5 -16   1    3.90    2.70
  -5 -16  -1    7.30    3.00
  -5 -16  -1    2.90    3.70
  -5  16  -1    8.70    5.40
   5  16   1   12.20    5.00
  -5  16  -1    6.20    2.60
   5  16   1    7.30    2.00
  -5  16  -1   11.70    4.40
   5  16   1   11.20    3.40
  -6 -16  -1    1.10    2.60
  -6 -16  -1   -0.50    4.00
   6 -16   1    1.00    3.30
   6 -16   1   -1.60    2.60
   6  16   1    3.00    3.20
  -6  16  -1   -4.70    5.20
   6  16   1   -2.20    4.60
   6  16   1    0.90    2.00
  -6  16  -1    3.40    4.80
  -6  16  -1   -0.10    2.10
   7 -16   1  133.89   12.70
   7 -16   1  139.59   13.90
  -7 -16  -1  141.59   14.30
  -7 -16  -1  143.29   12.90
  -7  16  -1  154.08   15.50
   7  16   1  140.69   12.40
  -7  16  -1  173.48   14.80
   8 -16   1   -1.00    2.90
  -8 -16  -1   -4.30    2.90
  -8 -16  -1   -2.90    4.40
   8  16   1   -7.00    6.50
   8  16   1   -0.60    3.30
  -8  16  -1   -0.70    4.10
   8  16   1   -0.10    2.80
  -8  16  -1   -3.50    6.20
   9 -16   1   -0.80    4.30
   9 -16   1    3.70    3.40
  -9 -16  -1   -1.40    3.50
  -9 -16  -1    0.70    4.80
  -9  16  -1   -0.60    4.40
   9  16   1   13.40    5.80
   9  16   1   -6.00    3.50
   9  16   1    0.60    2.80
  -9  16  -1    4.20    6.40
 -10 -16  -1   29.70    4.90
  10 -16   1   22.70    5.60
  10 -16   1   16.70    5.60
 -10 -16  -1   26.70    6.40
  10 -16   1   24.40    4.60
  10  16   1   21.40    5.10
 -10  16  -1   24.30    5.80
  10  16   1   19.70    3.90
  11 -16   1  383.36   36.70
 -11 -16  -1  482.35   37.20
  11 -16   1  412.36   35.00
  11 -16   1  482.85   36.00
 -11  16  -1  466.35   38.30
 -11  16  -1  384.16   36.30
 -11 -17   1   10.60    5.10
  11 -17  -1   -1.50    4.50
  11 -17  -1    3.50    5.60
 -11 -17   1    8.70    5.90
 -11  17   1   -0.90    5.00
  11  17  -1   -0.90    3.60
  11  17  -1   -4.40    4.90
 -10 -17   1   36.30    6.90
  10 -17  -1   21.70    6.30
 -10 -17   1   21.10    5.20
  10 -17  -1   27.30    5.10
  10 -17  -1   27.30    5.90
  10  17  -1   39.70    8.50
  10  17  -1   26.20    4.30
 -10  17   1   18.50    5.90
  10  17  -1   28.70    5.90
  -9 -17   1   -0.60    5.10
   9 -17  -1   -1.90    4.50
   9 -17  -1    0.00    4.20
   9 -17  -1    3.10    3.90
  -9 -17   1    8.50    4.00
   9  17  -1    0.70    3.00
  -9  17   1    0.40    7.40
  -9  17   1    0.00    4.20
   9  17  -1    2.10    4.20
   9  17  -1    0.90    6.20
  -8 -17   1   23.00    5.70
   8 -17  -1   20.10    4.10
  -8 -17   1   23.80    4.40
   8 -17  -1   16.80    4.80
   8  17  -1   16.40    3.50
   8  17  -1   20.70    4.80
   8  17  -1   25.80    8.00
  -8  17   1   21.00    8.00
  -8  17   1   18.90    5.10
   7 -17  -1    3.10    3.20
  -7 -17   1    2.60    3.20
  -7 -17   1    5.00    4.30
   7 -17  -1    2.60    3.70
   7  17  -1    0.40    5.40
  -7  17   1    3.10    6.90
  -7  17   1    2.70    4.20
   7  17  -1   -1.50    3.40
   7  17  -1    1.10    2.40
   6 -17  -1  344.57   28.80
   6 -17  -1  334.27   28.20
  -6 -17   1  365.46   29.10
   6  17  -1  354.96   27.70
  -6  17   1  347.47   27.70
  -5 -17   1   44.90    6.40
   5 -17  -1   53.79    7.50
   5 -17  -1   42.60    7.20
   5  17  -1   53.19    5.40
  -5  17   1   51.99    5.90
   4 -17  -1   16.00    3.40
  -4 -17   1    9.90    3.10
  -4 -17   1   10.90    3.20
  -4 -17   1   13.20    4.20
   4 -17  -1   10.50    2.80
   4 -17  -1   15.20    3.90
   4  17  -1   14.40    2.20
   4  17  -1   19.30    5.50
  -3 -17   1   56.99    7.30
   3 -17  -1   56.99    6.90
  -3 -17   1   36.90    5.60
   3 -17  -1   49.30    5.70
   3 -17  -1   41.10    5.90
   3 -17  -1   52.99    6.00
   3  17  -1   42.70    6.30
   3  17  -1   44.10    4.70
  -3  17   1   42.90    5.70
   2 -17  -1    5.10    2.40
  -2 -17   1    9.30    2.90
   2 -17  -1    8.40    3.50
  -2 -17   1    9.30    3.70
   2 -17  -1   10.90    3.00
  -2  17   1   13.40    4.80
   2  17  -1    6.00    5.00
  -2  17   1   14.90    6.60
   2  17  -1    8.90    3.30
  -1 -17   1   34.10    5.20
  -1 -17   1   53.69    6.90
   1 -17  -1   53.09    6.60
  -1 -17   1   41.40    5.20
   1 -17  -1   42.70    5.50
   1 -17  -1   40.30    5.20
   1  17  -1   36.60    3.60
  -1  17   1   31.10    4.80
   1  17  -1   45.60    6.00
   0 -17  -1  126.79   10.60
   0 -17   1  124.29   10.70
   0 -17  -1  124.79   11.10
   0 -17   1  127.99   10.70
   0  17   1  100.99   10.70
   0  17  -1  103.99   10.00
   0  17  -1  136.89   11.00
   1 -17   1    7.70    2.30
  -1 -17  -1   11.40    2.90
  -1 -17  -1    6.10    2.60
   1 -17   1   12.50    3.10
  -1 -17  -1    7.90    3.60
   1 -17   1   15.20    3.70
  -1  17  -1   15.50    5.50
   1  17   1   14.20    3.50
  -1  17  -1   16.70    5.10
  -1  17  -1    9.90    3.10
   1  17   1   18.30    5.30
  -2 -17  -1  696.13   57.99
  -2 -17  -1  847.82   58.89
   2 -17   1  688.53   58.09
   2 -17   1  781.02   57.99
   2  17   1  702.23   57.49
  -2  17  -1  741.43   58.09
  -3 -17  -1  157.08   13.80
   3 -17   1  167.88   13.60
   3 -17   1  138.29   12.60
   3 -17   1  145.69   12.30
  -3 -17  -1  126.39   12.40
   3  17   1  144.89   11.80
  -3  17  -1  140.29   12.60
   4 -17   1   62.99    7.90
  -4 -17  -1   51.19    6.40
   4 -17   1   53.49    6.80
  -4 -17  -1   58.39    8.00
  -4  17  -1   50.59    6.40
  -4  17  -1   73.39   10.00
   4  17   1   55.79    5.40
   5 -17   1    1.20    2.80
  -5 -17  -1    1.30    2.80
  -5 -17  -1   -3.80    4.10
  -5 -17  -1   -0.90    2.70
   5 -17   1    2.10    3.50
   5  17   1   -0.20    1.90
  -5  17  -1   -2.40    2.40
  -5  17  -1   -0.80    5.70
   5  17   1    1.80    5.20
  -6 -17  -1  244.68   20.80
  -6 -17  -1  257.57   22.10
   6 -17   1  263.97   21.90
  -6  17  -1  225.88   20.40
   6  17   1  253.17   20.40
  -6  17  -1  281.97   23.20
  -7 -17  -1   42.40    8.30
   7 -17   1   26.20    6.30
   7 -17   1   38.60    5.90
  -7 -17  -1   46.80    6.00
  -7  17  -1   50.19    8.90
  -7  17  -1   42.20   10.90
   7  17   1   57.49    7.80
   7  17   1   52.29   10.10
   7  17   1   30.50    5.10
  -8 -17  -1   38.30    7.00
  -8 -17  -1   44.90    6.40
   8 -17   1   43.40    6.50
   8 -17   1   40.90    8.50
   8  17   1   55.39    8.70
   8  17   1   58.99   11.00
   8  17   1   31.90    5.50
  -8  17  -1   48.50   10.40
  -8  17  -1   36.30    6.80
  -9 -17  -1   -0.80    5.00
   9 -17   1   -2.60    3.70
  -9 -17  -1    2.30    3.70
   9 -17   1   -4.60    4.50
  -9  17  -1   -2.60    4.70
   9  17   1   -1.40    3.00
  -9  17  -1    9.40    7.10
   9  17   1    2.30    6.30
 -10 -17  -1   17.70    5.00
  10 -17   1    7.00    5.90
 -10 -17  -1   25.60    6.50
  10 -17   1   23.20    5.90
  10 -17   1   19.80    4.70
  10  17   1   14.70    5.50
  10  17   1   18.90    3.90
  10  17   1   35.30    8.00
 -10  17  -1   14.70    5.90
  11 -17   1  192.98   19.50
  11 -17   1  157.78   20.30
 -11 -17  -1  217.88   18.20
 -11 -17  -1  252.77   24.90
  11  17   1  191.98   17.20
 -11  17  -1  189.38   23.60
  10 -18  -1   -4.30    4.30
 -10 -18   1   -0.70    4.90
  10 -18  -1   -2.10    4.90
  10 -18  -1   -5.90    6.30
 -10 -18   1    3.40    5.90
 -10  18   1   -8.00    4.90
  10  18  -1   -8.00    4.60
  10  18  -1    8.40    8.20
  10  18  -1   -4.40    3.20
 -10  18   1   15.90    8.60
   9 -18  -1   -1.60    4.40
  -9 -18   1   -1.80    5.20
   9 -18  -1    2.80    5.40
  -9 -18   1   -2.40    4.00
   9 -18  -1   -0.80    4.00
   9  18  -1    0.10    7.00
  -9  18   1   -2.90    4.60
   9  18  -1   -1.80    4.40
  -9  18   1    2.70    7.60
   8 -18  -1   13.70    5.00
  -8 -18   1   26.60    4.90
   8 -18  -1   19.80    4.50
  -8 -18   1   22.00    6.00
   8  18  -1   19.40    3.70
  -8  18   1   33.60    9.30
   8  18  -1   21.90    5.30
   8  18  -1   35.40    7.80
  -8  18   1   20.40    5.60
  -7 -18   1   31.30    4.80
  -7 -18   1   29.40    6.00
   7 -18  -1   29.00    4.80
   7  18  -1   24.60    4.10
   7  18  -1   24.00   10.00
  -7  18   1   27.80    6.10
  -7  18   1   47.30   11.30
   7  18  -1   21.10    5.00
   6 -18  -1    9.10    3.50
   6 -18  -1   10.10    4.10
  -6 -18   1   10.20    4.70
  -6 -18   1    8.00    3.70
  -6  18   1   15.30    5.10
   6  18  -1    8.70    2.50
  -6  18   1    6.60    2.90
   6  18  -1    8.80    4.20
   6  18  -1    2.30    5.90
  -5 -18   1    1.70    3.10
   5 -18  -1    5.30    3.20
   5 -18  -1    3.90    3.80
  -5 -18   1    3.20    4.20
  -5 -18   1    2.60    2.80
  -5  18   1    8.10    7.10
   5  18  -1    4.00    5.70
   5  18  -1    6.20    3.80
  -5  18   1    5.40    4.80
  -5  18   1    2.70    2.80
   5  18  -1    6.40    2.10
   4 -18  -1   69.39    7.90
   4 -18  -1   77.79    8.70
   4 -18  -1   70.79    7.80
  -4 -18   1   70.39    9.30
  -4  18   1   69.19    7.50
   4  18  -1   74.69    8.60
   4  18  -1   70.49    6.60
   3 -18  -1  560.94   40.00
  -3 -18   1  509.55   40.60
   3 -18  -1  520.45   39.30
  -3 -18   1  440.06   39.10
  -3  18   1  489.65   39.10
   3  18  -1  450.75   38.60
   2 -18  -1    4.90    2.60
  -2 -18   1    7.90    3.90
  -2 -18   1    8.50    3.10
  -2 -18   1    6.00    2.50
   2 -18  -1   10.10    3.80
   2 -18  -1    7.60    3.10
  -2  18   1   15.20    5.30
   2  18  -1   12.20    5.60
  -2  18   1   13.90    6.90
  -2  18   1    6.10    2.80
   2  18  -1    9.80    3.70
   1 -18  -1    3.80    2.50
  -1 -18   1    6.80    3.00
   1 -18  -1    6.90    3.70
  -1 -18   1    3.70    3.60
  -1 -18   1    4.40    2.30
   1 -18  -1    3.90    2.80
   1  18  -1    5.50    3.40
  -1  18   1    9.70    6.30
   0 -18   1   41.20    5.50
   0 -18   1   39.40    5.60
   0 -18  -1   46.10    5.50
   0 -18  -1   53.39    7.50
   0 -18   1   48.10    7.00
   0 -18  -1   36.60    6.00
   0  18  -1   39.50    5.80
  -1 -18  -1  125.79   11.40
  -1 -18  -1  145.89   12.90
   1 -18   1  150.48   12.70
   1 -18   1  131.79   11.50
   1 -18   1  126.89   11.60
  -1 -18  -1  106.89   11.80
  -1  18  -1  134.39   11.90
   2 -18   1  131.19   14.50
   2 -18   1  176.08   14.10
   2 -18   1  197.98   15.50
  -2 -18  -1  161.68   14.10
  -2  18  -1  163.28   14.40
   3 -18   1  138.89   13.60
  -3 -18  -1  170.68   14.80
   3 -18   1  157.18   13.20
   3 -18   1  182.08   14.80
  -3 -18  -1  144.79   13.40
   3  18   1  154.18   12.70
  -3  18  -1  154.28   13.70
  -4 -18  -1    3.50    3.00
   4 -18   1    2.60    3.80
  -4 -18  -1    0.80    2.80
   4 -18   1    3.30    3.40
  -4  18  -1    4.50    5.90
   4  18   1    7.40    5.90
   4  18   1    4.90    3.70
  -4  18  -1    2.10    2.80
  -4  18  -1    4.80    5.30
   4  18   1    4.20    1.80
  -5 -18  -1  112.69   11.90
   5 -18   1   97.59    9.80
   5  18   1  130.39   19.00
  -5  18  -1   95.09    9.70
   5  18   1  104.59    9.00
  -6 -18  -1    6.30    3.50
   6 -18   1    8.80    3.50
  -6 -18  -1    8.40    3.40
  -6 -18  -1    7.10    4.70
   6 -18   1    6.70    4.20
  -6  18  -1    9.30    6.40
   6  18   1    5.20    2.50
  -6  18  -1   10.00    2.80
   6  18   1   13.10    6.20
   6  18   1    7.90    4.10
  -6  18  -1    7.60    5.00
  -7 -18  -1   -4.70    4.60
   7 -18   1   -0.20    3.10
   7 -18   1   -2.20    4.10
  -7 -18  -1    0.10    3.20
   7  18   1   -7.10    6.00
   7  18   1   -3.10    2.30
   7  18   1   -2.60    4.10
  -7  18  -1   -2.10    4.60
  -7  18  -1    0.70    6.40
  -8 -18  -1    0.30    4.90
   8 -18   1    2.40    3.60
  -8 -18  -1   -3.10    3.60
   8 -18   1   -3.40    4.60
   8  18   1   -2.90    4.10
   8  18   1    0.30    6.50
   8  18   1   -5.00    2.70
  -8  18  -1    6.60    6.70
  -9 -18  -1   23.00    4.90
   9 -18   1   19.30    4.70
   9 -18   1   16.00    6.10
  -9 -18  -1   19.00    6.40
   9  18   1   12.30    5.20
   9  18   1   16.70    3.90
  -9  18  -1   16.60    6.30
   9  18   1   27.50    7.80
 -10 -18  -1   26.80    7.00
 -10 -18  -1   36.60    6.30
  10 -18   1   19.70    7.30
  10 -18   1   23.40    5.20
  10 -18   1   30.30    6.50
 -10  18  -1   19.70    6.50
  10  18   1   26.80    4.50
  10  18   1   15.50    6.30
   9 -19  -1   63.09    9.70
   9 -19  -1   43.60    8.80
  -9 -19   1   71.59    8.90
  -9 -19   1   69.09   11.30
   9 -19  -1   56.69    9.10
  -9  19   1   49.50   10.30
   9  19  -1   53.49    9.00
   9  19  -1   87.49   15.90
   9  19  -1   59.19    7.50
   8 -19  -1    6.20    4.50
   8 -19  -1    4.90    6.00
   8 -19  -1   -1.70    4.80
  -8 -19   1   10.30    4.40
  -8 -19   1    5.70    5.50
  -8  19   1   -1.60    4.90
   8  19  -1    4.20    4.70
   8  19  -1    0.40    2.80
  -8  19   1    2.80    7.80
  -7 -19   1    1.60    3.60
  -7 -19   1    1.80    4.90
  -7 -19   1    3.80    3.30
   7 -19  -1   -0.40    4.50
   7 -19  -1    2.00    3.70
   7  19  -1    1.20    2.80
  -7  19   1   -0.50    7.70
   7  19  -1   -5.60    6.80
   7  19  -1   -1.90    4.20
  -7  19   1   -1.90    5.00
   6 -19  -1   20.20    4.40
  -6 -19   1   18.50    4.40
   6 -19  -1   20.10    5.10
  -6 -19   1   13.30    3.90
  -6 -19   1   21.80    5.50
  -6  19   1   20.70    5.90
   6  19  -1   19.50    7.10
  -6  19   1   18.00    4.10
  -6  19   1   29.60    8.90
   6  19  -1   18.50    3.20
   6  19  -1   21.00    5.10
   5 -19  -1   -2.40    3.30
  -5 -19   1   -0.80    4.30
  -5 -19   1    1.20    3.00
  -5 -19   1   -2.60    3.20
   5  19  -1    1.10    3.90
  -5  19   1    2.10   11.70
   5  19  -1   -0.40    2.20
  -5  19   1   -1.40    5.00
   5  19  -1   -5.50    9.20
  -5  19   1   -4.00    2.90
   4 -19  -1  231.88   19.50
   4 -19  -1  221.98   19.40
  -4 -19   1  264.47   20.60
  -4 -19   1  210.08   19.20
   4 -19  -1  251.87   20.50
   4  19  -1  217.78   18.50
  -4  19   1  227.98   19.20
   4  19  -1  230.28   19.90
   3 -19  -1  284.17   22.00
   3 -19  -1  241.28   21.30
  -3 -19   1  289.67   22.20
   3 -19  -1  257.17   21.20
  -3 -19   1  235.68   21.00
   3  19  -1  244.68   21.40
  -3  19   1  237.98   21.00
  -2 -19   1   16.00    4.50
   2 -19  -1   11.90    3.30
  -2 -19   1   11.00    3.10
   2 -19  -1   16.20    3.80
  -2 -19   1   12.80    3.60
   2 -19  -1   17.50    4.50
  -2  19   1   26.90    6.20
  -2  19   1   18.60    3.70
   2  19  -1   21.20    4.30
  -1 -19   1   35.30    5.50
   1 -19  -1   34.90    6.10
   1 -19  -1   38.30    5.60
   1 -19  -1   40.80    7.60
  -1 -19   1   40.30    5.60
  -1 -19   1   34.80    6.60
  -1  19   1   38.80    6.10
   0 -19   1   23.30    4.90
   0 -19  -1   14.50    3.50
   0 -19   1   24.10    4.10
   0 -19  -1   25.00    5.00
   0  19  -1   37.50    8.80
   0  19  -1   21.50    4.30
   1 -19   1   69.69    7.60
  -1 -19  -1   81.49    9.40
   1 -19   1   76.69    7.90
  -1 -19  -1   64.09    8.30
  -1  19  -1   79.59    8.40
   2 -19   1    9.30    3.40
  -2  19  -1    7.20    5.90
  -2  19  -1    8.60    5.90
   2  19   1    7.10    4.10
   2  19   1    2.60    6.50
  -2  19  -1    5.70    3.30
  -3 -19  -1    3.60    3.20
   3 -19   1    8.50    3.40
   3 -19   1    8.20    4.20
  -3 -19  -1    7.60    4.40
  -3 -19  -1    5.80    3.60
  -3  19  -1   10.70    6.20
   3  19   1    6.80    1.70
   3  19   1   14.80    6.40
  -3  19  -1   10.40    5.50
  -3  19  -1    4.40    3.40
   3  19   1   11.70    4.30
  -4 -19  -1    6.40    4.60
  -4 -19  -1    9.20    3.30
   4 -19   1    1.40    4.10
   4 -19   1   10.60    3.50
  -4 -19  -1    6.70    3.40
   4  19   1    6.70    4.10
  -4  19  -1    8.90    5.40
   4  19   1    6.80    2.00
  -4  19  -1    9.40    6.20
  -4  19  -1    1.60    3.20
   4  19   1    4.20    6.20
   5 -19   1   -4.50    3.90
  -5 -19  -1   -2.00    2.90
   5 -19   1    1.40    3.20
  -5 -19  -1   -0.60    4.50
  -5 -19  -1    0.40    3.20
   5  19   1   -4.10    4.10
  -5  19  -1   -3.20    3.00
   5  19   1   -1.80    2.00
   5  19   1   -6.20    6.00
  -5  19  -1   -6.50    4.80
  -5  19  -1   -3.50    5.80
   6 -19   1  106.69   10.80
  -6 -19  -1  118.79   13.10
   6 -19   1  101.49   12.30
  -6 -19  -1  106.09   10.70
  -6  19  -1  129.39   13.70
   6  19   1  112.99   10.00
  -6  19  -1  119.59   14.00
   7 -19   1   38.90    5.50
  -7 -19  -1   37.10    5.40
  -7 -19  -1   43.20    8.00
  -7 -19  -1   38.10    7.00
   7  19   1   36.80    5.00
  -7  19  -1   53.09   10.50
   7  19   1   43.20    8.90
   7  19   1   34.60    6.10
  -7  19  -1   30.20    7.10
  -8 -19  -1    7.00    4.00
  -8 -19  -1    5.80    4.40
   8 -19   1   -3.90    3.80
  -8 -19  -1    1.90    5.50
   8 -19   1   -7.50    4.90
   8  19   1   -6.70    7.00
  -8  19  -1   16.20    7.60
  -9 -19  -1    8.70    5.20
   9 -19   1   -3.90    4.30
  -9 -19  -1    7.30    6.10
   9 -19   1    1.30    6.30
  -9  19  -1   -6.30    5.70
   9  19   1    2.50    7.90
  -8 -20   1   -2.70    5.50
   8 -20  -1   -2.90    4.60
   8 -20  -1   -8.00    4.30
  -8 -20   1    1.20    4.60
   8 -20  -1   -3.10    5.70
  -8  20   1   -4.20    5.40
   8  20  -1   -5.00    3.00
   8  20  -1   -6.80    4.90
  -8  20   1    9.20    8.50
  -7 -20   1   40.20    5.80
  -7 -20   1   40.00    8.00
   7 -20  -1   31.90    6.80
   7 -20  -1   32.40    5.80
  -7 -20   1   43.40    7.30
  -7  20   1   55.49   12.50
   7  20  -1   42.30    9.30
   7  20  -1   34.30    6.30
  -7  20   1   25.50    7.10
   7  20  -1   33.20    5.70
  -6 -20   1   78.09    8.60
   6 -20  -1   79.79   10.70
   6 -20  -1   81.19    9.40
  -6 -20   1   63.39    9.50
  -6 -20   1   79.09   10.60
   6  20  -1   79.79   10.00
  -6  20   1   82.89   11.40
  -5 -20   1    7.70    4.80
   5 -20  -1    1.60    4.60
   5 -20  -1    6.40    4.00
  -5 -20   1   11.10    3.90
  -5 -20   1    3.20    3.60
  -5  20   1   16.50    8.40
  -5  20   1    6.80    5.50
   5  20  -1    3.80    4.40
   5  20  -1    5.00    6.80
   5  20  -1    4.50    2.40
  -4 -20   1   78.29    8.50
   4 -20  -1   85.79   10.20
   4 -20  -1   70.89    8.80
   4 -20  -1   65.19    8.90
  -4 -20   1   99.09   10.50
  -4  20   1   73.39    8.70
   4  20  -1   86.19    7.40
   4  20  -1   86.89    9.70
  -3 -20   1  657.93   49.40
   3 -20  -1  583.74   48.60
   3 -20  -1  644.14   48.70
  -3 -20   1  548.35   48.40
   3 -20  -1  654.03   49.30
   3  20  -1  602.14   48.80
  -3  20   1  605.64   48.50
  -2 -20   1   35.40    6.00
   2 -20  -1   28.80    4.80
  -2 -20   1   29.10    6.20
  -2 -20   1   33.80    4.90
   2 -20  -1   41.00    7.80
   2 -20  -1   27.40    6.30
   2  20  -1   43.00    7.00
  -1 -20   1   -3.00    2.50
   1 -20  -1   -5.60    3.90
   1 -20  -1   -6.00    2.90
  -1 -20   1   -1.40    3.00
   1  20  -1   -5.70    3.50
  -1  20   1   -5.00    3.20
   0 -20   1   -2.80    3.10
   0 -20  -1    0.60    3.20
   0 -20   1   -1.40    2.50
   0 -20  -1   -0.70    4.10
   0 -20  -1    0.40    2.90
   0 -20   1    1.90    4.20
   0  20  -1    0.10    3.50
   0  20   1    0.70    3.40
   0  20  -1   -5.30    6.00
   0  20   1    5.40    6.90
   0  20  -1   -1.50    5.80
   1 -20   1  176.78   14.90
  -1 -20  -1  150.48   13.40
  -1 -20  -1  168.88   14.70
   1 -20   1  136.79   13.30
   1 -20   1  151.78   13.20
  -1 -20  -1  131.59   13.90
  -1  20  -1  143.69   13.80
   2 -20   1   87.39   10.10
  -2 -20  -1   88.79   10.50
  -2 -20  -1   54.19    7.90
   2 -20   1   62.49    8.20
  -2  20  -1   97.59   11.90
   3 -20   1   94.69    9.50
  -3 -20  -1  105.19   11.10
  -3 -20  -1   85.19    9.00
   3 -20   1   85.59    9.40
   3 -20   1   92.59   11.00
  -3  20  -1  113.49   12.80
  -3  20  -1   74.59    9.50
   4 -20   1   11.90    3.80
   4 -20   1    5.30    4.70
  -4 -20  -1    7.90    3.70
  -4 -20  -1   10.10    3.60
  -4 -20  -1   14.90    5.20
  -4  20  -1   17.80   10.90
  -4  20  -1    6.60    5.80
   4  20   1   24.90    7.40
   4  20   1   11.40    4.80
  -4  20  -1   10.60    3.80
  -5 -20  -1   24.20    4.40
   5 -20   1   19.60    5.50
   5 -20   1   28.20    4.60
  -5 -20  -1   23.70    5.80
  -5 -20  -1   14.90    4.30
   5  20   1   23.10    5.50
  -5  20  -1   26.10    6.60
   5  20   1   34.30    8.00
  -5  20  -1   17.70    4.20
  -5  20  -1   25.30    8.50
  -6 -20  -1    2.40    3.70
   6 -20   1   -2.70    4.70
  -6 -20  -1    2.30    3.70
  -6 -20  -1   -5.30    5.00
   6 -20   1    6.30    3.90
  -6  20  -1   14.30    7.20
   6  20   1   -1.00    7.20
  -6  20  -1   -4.40    5.40
  -7 -20  -1   10.40    6.00
  -7 -20  -1   16.40    4.60
   7 -20   1   10.40    4.50
   7 -20   1   14.00    5.80
  -7  20  -1   16.00    6.40
   7  20   1    2.50    5.20
   7  20   1   17.40    8.10
   8 -20   1   34.80    6.00
  -8 -20  -1   44.90    8.10
  -8 -20  -1   40.70    6.30
   8 -20   1   24.10    7.40
  -8 -20  -1   48.90    9.30
   8  20   1   25.30    6.70
   8  20   1   50.89   10.30
  -8  20  -1   24.70    7.40
  -7 -21   1   19.80    5.20
  -7 -21   1   24.90    6.60
   7 -21  -1    6.60    6.50
   7 -21  -1   25.20    5.60
  -7  21   1   16.90    7.20
   7  21  -1   18.30    5.70
   7  21  -1   11.90    9.30
   6 -21  -1    6.70    4.50
  -6 -21   1    2.40    4.10
   6 -21  -1   -3.40    5.10
  -6 -21   1   11.00    4.20
  -6 -21   1    4.60    5.40
   6  21  -1    3.90    4.80
   6  21  -1   -8.00    7.70
  -6  21   1   -7.00    5.90
  -6  21   1   17.30    8.70
   5 -21  -1  186.18   16.80
  -5 -21   1  185.18   16.60
   5 -21  -1  182.98   18.00
   5  21  -1  197.68   17.60
   4 -21  -1   53.29    9.60
  -4 -21   1   44.40    8.90
  -4 -21   1   54.09    7.70
   4 -21  -1   58.49    8.20
  -4 -21   1   76.19   10.10
   4  21  -1   65.09    8.80
  -4  21   1   43.30    9.40
   3 -21  -1  147.49   14.10
  -3 -21   1  156.68   14.30
  -3 -21   1  139.89   12.60
   3 -21  -1  124.59   12.70
   3 -21  -1  122.19   12.60
  -3  21   1  120.79   12.60
   3  21  -1  132.89   13.00
   2 -21  -1   39.10    5.50
  -2 -21   1   32.40    6.10
  -2 -21   1   34.70    5.10
   2 -21  -1   25.70    4.70
   2 -21  -1   32.40    6.10
   2 -21  -1   32.00    5.10
   2  21  -1   33.70    6.70
  -2  21   1   26.80    4.90
   1 -21  -1    8.20    3.60
   1 -21  -1    0.20    4.60
  -1 -21   1   11.00    3.90
  -1 -21   1    1.10    3.00
   1 -21  -1    1.70    3.30
  -1 -21   1    7.70    4.90
  -1  21   1    8.10    6.60
   1  21  -1    1.50    6.40
  -1  21   1    4.90    3.80
   1  21  -1   13.20    8.60
   1  21  -1    6.40    4.10
  -1  21   1    7.40    9.20
   0 -21   1    4.40    3.70
   0 -21  -1   -3.50    3.30
   0 -21  -1    1.80    3.50
   0 -21   1    1.20    4.50
   0 -21   1   -0.70    2.90
   0 -21  -1   -3.50    4.50
   0  21   1   -2.20    3.70
   0  21  -1    6.40    6.40
   0  21  -1   -4.60    3.70
   0  21  -1   -2.70    7.00
   0  21   1    8.20    7.90
   1 -21   1   -3.50    4.40
  -1 -21  -1   -6.00    3.20
  -1 -21  -1   -1.70    4.60
   1 -21   1    4.60    3.80
  -1 -21  -1   -3.60    3.20
  -1  21  -1    3.80    6.80
  -1  21  -1    0.00    6.00
  -1  21  -1   -3.70    3.80
   1  21   1    2.80    4.00
  -2 -21  -1   87.29   10.70
  -2 -21  -1   74.39    8.90
   2 -21   1   80.69   10.90
   2 -21   1   79.59    9.20
  -2  21  -1  111.99   13.20
  -2  21  -1   71.49    9.30
   2  21   1   86.39    9.40
  -3 -21  -1  730.13   64.59
   3 -21   1  873.91   65.79
  -3 -21  -1  920.91   65.89
  -3  21  -1  778.12   64.79
  -4 -21  -1  159.78   14.90
  -4 -21  -1  111.89   13.60
   4 -21   1  139.19   12.90
  -4 -21  -1  134.99   12.70
   4 -21   1  135.79   14.50
  -4  21  -1  160.18   17.70
  -4  21  -1  129.39   12.70
   5 -21   1   37.20    5.70
  -5 -21  -1   51.09    9.60
   5 -21   1   28.30    6.70
  -5 -21  -1   32.00    5.50
  -5 -21  -1   35.60    8.20
   5  21   1   53.99    9.50
  -5  21  -1   42.10    8.30
   5  21   1   36.80    6.60
  -6 -21  -1   69.49   10.60
  -6 -21  -1   47.60    9.40
   6 -21   1   36.80    7.90
  -6 -21  -1   63.99    7.60
   6 -21   1   60.49    8.10
  -6  21  -1   53.49    9.10
   6  21   1   81.89   13.80
  -7 -21  -1   34.90    6.10
  -7 -21  -1   47.70    9.40
   7 -21   1   31.40    5.90
  -7 -21  -1   34.20    7.60
   7 -21   1   29.00    7.70
  -7  21  -1   26.30    7.80
   7  21   1   46.00   10.40
   7  21   1   28.50    6.10
  -6 -22   1   47.60    6.70
  -6 -22   1   49.20    8.10
   6 -22  -1   36.00    6.70
  -6 -22   1   54.49    9.30
   6 -22  -1   35.40    8.40
   6  22  -1   43.80    9.30
  -6  22   1   32.90    8.20
   6  22  -1   57.99   11.60
   5 -22  -1   39.10    8.30
   5 -22  -1   62.09    9.10
  -5 -22   1   68.79    8.60
  -5 -22   1   53.49   10.30
  -5  22   1   81.09   15.00
  -5  22   1   50.19    9.20
   5  22  -1   56.59    9.70
   5  22  -1   56.79   10.90
  -4 -22   1  186.38   17.10
  -4 -22   1  222.88   18.80
   4 -22  -1  204.38   19.10
   4 -22  -1  188.58   17.50
  -4  22   1  177.98   17.20
   4  22  -1  198.28   17.90
  -3 -22   1    8.50    4.20
   3 -22  -1    2.50    5.30
   3 -22  -1    6.40    4.50
  -3 -22   1    5.80    5.20
  -3  22   1    9.20    8.90
  -3  22   1   -1.50    4.10
   3  22  -1    7.40    4.80
  -3  22   1    1.10    6.40
  -2 -22   1   14.00    4.20
   2 -22  -1    0.40    5.10
  -2 -22   1    2.80    5.00
   2 -22  -1    9.70    4.30
  -2  22   1   14.10    9.20
  -2  22   1    3.00    4.30
   2  22  -1    4.50    4.50
  -2  22   1   12.50    7.00
   1 -22  -1   -1.40    3.70
   1 -22  -1   -4.00    3.90
   1 -22  -1   -4.50    4.80
  -1 -22   1    6.30    3.90
  -1 -22   1   -3.00    5.00
  -1  22   1   -2.80    8.70
   1  22  -1   -3.10    4.20
  -1  22   1   -5.80    4.20
  -1  22   1   -7.50    6.40
   1  22  -1  -12.20    6.60
   0 -22  -1   -2.80    3.80
   0 -22   1   -8.70    3.60
   0  22   1   -4.90    3.90
  -1 -22  -1   -1.60    3.60
   1 -22   1   -1.30    3.90
  -1 -22  -1   -3.10    3.60
   1  22   1   -2.00    4.00
   2 -22   1   -1.80    4.80
  -2 -22  -1    0.70    5.00
   2 -22   1    5.10    4.20
  -2 -22  -1    7.40    3.80
  -2 -22  -1   -1.40    3.70
   2  22   1   -8.50    7.10
  -2  22  -1   -2.60    4.10
  -2  22  -1   -3.50    6.40
   2  22   1    0.40    4.20
   3 -22   1   18.10    5.90
   3 -22   1   25.50    5.10
  -3 -22  -1   23.20    6.10
  -3 -22  -1   25.50    4.90
   3  22   1   28.40    5.70
  -3  22  -1   28.80    7.60
  -3  22  -1   23.00    5.30
   3  22   1   35.10    9.00
  -4 -22  -1   -1.90    5.30
   4 -22   1    5.00    4.30
  -4 -22  -1   -2.70    3.90
   4 -22   1    0.90    5.20
  -4 -22  -1    1.60    3.90
  -4  22  -1   -5.80    4.10
  -4  22  -1   -4.70    6.40
   4  22   1    0.80    4.60
  -5 -22  -1   33.50    7.10
  -5 -22  -1   23.60    5.70
  -5 -22  -1   29.80    5.80
   5 -22   1   29.00    7.00
   5 -22   1   34.00    5.90
   5  22   1   25.90    6.00
  -5  22  -1   22.70    7.80
   5  22   1   33.00    9.50
   6 -22   1   90.39   14.60
  -6 -22  -1  143.29   14.80
   6 -22   1  104.59   12.50
  -6 -22  -1  119.89   11.90
  -6 -22  -1  115.19   13.80
  -6  22  -1  109.19   15.80
  -4 -23   1   39.40    7.50
   4 -23  -1   39.40    6.20
   4 -23  -1   23.40    7.30
  -4 -23   1   39.90    6.10
   4  23  -1   23.00    6.50
  -4  23   1   40.60    9.00
   3 -23  -1   -1.00    6.10
   3 -23  -1   14.80    5.10
  -3 -23   1    6.10    6.00
  -3 -23   1   11.20    4.90
  -3  23   1   -0.60    4.60
  -3  23   1    5.70    7.50
   3  23  -1   11.70    5.60
  -2 -23   1    9.10    4.60
   2 -23  -1    2.10    4.40
  -2 -23   1   -7.30    5.30
   2  23  -1   -4.30    4.80
   1 -23  -1   14.20    4.60
  -1 -23   1    4.80    4.50
   1 -23  -1   -0.60    5.50
   1 -23  -1    3.00    4.30
  -1 -23   1    3.90    5.60
   1  23  -1    2.90    4.90
   1  23  -1   -6.20    7.70
  -1  23   1   -0.40    7.30
  -1  23   1    0.40    4.50
   0 -23   1   41.00    6.20
   0 -23  -1   40.10    7.40
   0 -23  -1   44.20    6.30
   0 -23   1   30.80    7.00
   0  23   1   37.50    6.70
   0  23  -1   52.79    9.60
   0  23   1   44.70    9.40
   0  23  -1   33.60    6.60
   1 -23   1   20.70    6.20
  -1 -23  -1   11.90    6.10
  -1 -23  -1   26.20    5.20
   1 -23   1   22.90    5.00
  -1  23  -1   10.40    5.10
  -1  23  -1   16.40    7.90
   1  23   1   13.80    5.40
  -2 -23  -1   26.50    5.30
  -2 -23  -1   10.10    6.80
   2 -23   1   10.90    6.10
   2 -23   1   30.30    5.40
  -2 -23  -1   18.00    6.50
  -2  23  -1    4.90    7.60
   2  23   1   19.00    5.70
  -2  23  -1    5.60    5.00
  -3 -23  -1   11.50    4.90
   3 -23   1    9.20    6.10
  -3 -23  -1    5.40    4.50
   3 -23   1   12.30    4.90
  -3 -23  -1    6.50    6.00
  -3  23  -1    5.40    5.00
  -3  23  -1   -5.60    7.20
   3  23   1    7.80    5.10
   3  23   1   -3.90    8.70
  -4 -23  -1  150.48   14.50
  -4 -23  -1  156.78   17.00
  -4 -23  -1  125.89   15.80
   4 -23   1  134.69   17.00
   4 -23   1  171.48   15.10
  -4  23  -1  171.58   18.10
   4  23   1  164.78   16.50
  16   0  -2    3.50    4.00
 -16   0   2   11.40    5.40
  16   0  -2   13.90    5.60
  15   0  -2    2.20    3.40
 -15   0   2    4.60    4.70
  15   0  -2   -2.30    4.10
 -15   0   2   15.80    8.60
 -14   0   2   -0.60    4.20
 -14   0   2    0.00    7.00
  14   0  -2    0.20    2.90
  14   0  -2   -2.30    3.70
  13   0  -2   -3.70    3.10
  13   0  -2    5.80    3.90
 -13   0   2   -3.00    6.00
 -13   0   2   -2.40    3.50
  13   0  -2   -2.20    2.90
 -12   0   2  136.79   15.40
 -12   0   2  134.39   13.50
  12   0  -2  147.69   12.80
  12   0  -2  159.08   12.50
  12   0  -2  137.99   13.40
 -11   0   2   -6.10    4.70
  11   0  -2   -3.40    2.00
 -11   0   2   -4.40    2.80
  11   0  -2   -3.70    2.70
  11   0  -2   -1.80    2.40
  11   0  -2    1.70    0.80
 -11   0   2   -5.20    3.70
  10   0  -2  374.96   26.40
 -10   0   2  316.07   27.70
  10   0  -2  305.67   27.50
  10   0  -2  334.77   27.10
 -10   0   2  315.57   28.70
  10   0  -2  345.77   27.00
 -10   0   2  378.96   27.70
  -9   0   2   -3.10    2.30
   9   0  -2   -3.30    2.20
   9   0  -2   -1.60    1.60
   9   0  -2   -2.60    2.10
  -9   0   2   -0.50    0.60
   9   0  -2   -0.70    1.00
  -9   0   2   -3.40    2.20
   9   0  -2    3.00    1.40
  -9   0   2   -5.50    3.90
  -9   0   2   -0.30    0.70
  -8   0   2 2191.68  168.78
   8   0  -2 2221.78  167.68
  -8   0   2 1979.90  167.98
  -8   0   2 2251.77  167.98
   8   0  -2 2006.60  167.58
  -8   0   2 2415.66  167.68
   8   0  -2 2125.29  167.48
   7   0  -2   -0.80    1.20
   7   0  -2   -2.00    1.20
   7   0  -2   -0.50    1.60
   7   0  -2   -0.70    0.90
  -7   0   2    0.00    1.70
   7   0  -2    0.00    1.00
  -7   0   2   -0.20    1.40
   7   0  -2   -1.60    3.60
   7   0  -2   -1.20    1.60
  -7   0   2   -2.10    1.60
  -6   0   2    0.20    1.40
  -6   0   2    0.10    1.30
   6   0  -2   -1.50    1.20
   6   0  -2    0.90    0.70
   6   0  -2   -1.30    1.30
  -6   0   2   -3.10    2.60
   6   0  -2    1.50    0.80
   6   0  -2    1.20    1.20
   6   0  -2    1.10    3.10
  -6   0   2    0.10    1.20
   6   0  -2    1.40    1.30
  -5   0   2   -2.20    2.30
   5   0  -2   -0.70    0.70
   5   0  -2   -1.20    1.10
   5   0  -2    0.30    2.50
  -5   0   2    0.60    1.00
  -5   0   2    0.80    1.10
   5   0  -2    0.20    1.00
   5   0  -2   -0.80    1.00
   5   0  -2   -0.10    1.10
   5   0  -2    0.90    0.70
  -5   0   2    0.40    1.10
   4   0  -2  823.22   61.39
   4   0  -2  683.23   61.29
   4   0  -2  758.32   61.29
   4   0  -2  779.52   61.29
  -4   0   2  756.92   61.39
  -4   0   2  859.31   61.39
  -4   0   2  911.41   61.39
  -4   0   2  763.72   61.39
   4   0  -2  800.82   61.19
   3   0  -2   -0.40    0.50
   3   0  -2    0.10    0.50
   3   0  -2    0.80    0.70
   3   0  -2   -0.70    0.80
  -3   0   2    0.70    0.60
  -3   0   2    0.80    0.60
  -3   0   2    1.80    0.70
  -3   0   2    0.30    0.60
  -3   0   2   -0.20    0.70
   3   0  -2    0.50    1.50
   3   0  -2   -0.50    0.60
  -1   0   2   -0.10    0.50
   1   0  -2    1.00    0.50
   1   0  -2    1.10    0.50
   1   0  -2   -0.30    0.70
   1   0  -2    0.60    0.60
  -1   0   2    0.90    0.50
  -1   0   2    0.10    0.40
   1   0  -2   -0.80    0.50
   1   0  -2   -0.50    0.50
   1   0  -2    0.20    0.40
  -1   0   2    1.40    0.50
  -1   0   2   -0.80    0.50
  -1   0   2    1.30    0.50
  -1   0   2   -0.60    0.70
   0   0   2  811.52   62.59
  -1   0  -2   -0.40    0.90
   1   0   2    0.80    0.80
  -1   0  -2    1.20    0.80
   1   0   2    2.30    0.90
  -1   0  -2   -0.10    0.80
  -2   0  -2  975.00   75.39
   3   0   2    0.70    1.60
  -3   0  -2    0.00    0.90
  -3   0  -2    0.50    0.70
   3   0   2    0.00    1.00
  -3   0  -2   -0.60    1.00
  -3   0  -2    0.50    0.40
   3   0   2    0.60    1.00
  -3   0  -2   -1.00    1.70
  -5   0  -2   -0.50    0.90
  -5   0  -2   -4.00    2.60
  -5   0  -2    0.10    0.70
  -5   0  -2   -0.60    1.50
   5   0   2   -0.90    1.50
   5   0   2    1.10    1.50
  -5   0  -2   -1.10    1.40
   5   0   2   -0.30    2.40
  -6   0  -2  665.63   58.09
  -6   0  -2  742.73   57.59
  -6   0  -2  743.23   58.99
  -6   0  -2  842.72   57.59
   6   0   2  648.74   58.09
   6   0   2  749.03   57.69
  -6   0  -2  818.82   58.19
   7   0   2   -2.10    1.50
   7   0   2   -1.80    1.20
  -7   0  -2   -0.80    1.10
  -7   0  -2   -1.90    1.10
  -7   0  -2   -1.80    2.00
   7   0   2   -2.40    2.10
   7   0   2   -2.80    3.50
  -8   0  -2    9.60    1.70
  -8   0  -2    4.50    4.80
   8   0   2   10.50    2.20
  -8   0  -2    7.60    3.00
  -8   0  -2   10.60    1.60
   8   0   2    6.90    1.80
   8   0   2    7.00    2.90
  -8   0  -2    7.40    2.90
   9   0   2   -3.80    2.00
  -9   0  -2   -4.50    2.60
   9   0   2   -2.20    1.30
  -9   0  -2   -1.70    1.50
  -9   0  -2   -1.80    1.50
  10   0   2   20.70    3.50
 -10   0  -2   23.00    2.80
  10   0   2   27.30    3.10
 -10   0  -2   24.10    2.90
  10   0   2   29.30    4.30
 -10   0  -2   23.20    6.80
 -10   0  -2   16.00    4.20
  10   0   2   18.50    4.40
 -11   0  -2   -0.90    3.70
 -11   0  -2   -0.40    1.20
  11   0   2   -0.80    1.40
 -11   0  -2   -2.10    5.60
 -11   0  -2   -4.10    3.10
  11   0   2    0.60    2.50
  11   0   2   -3.80    3.30
  12   0   2  100.29    8.30
 -12   0  -2   77.09   10.90
  12   0   2  107.29    9.30
  12   0   2   93.49   10.90
 -12   0  -2   86.49   13.40
  13   0   2    5.00    4.50
  13   0   2    2.10    3.40
 -13   0  -2   10.20    7.90
 -13   0  -2    0.30    4.00
  14   0   2   -0.90    3.80
  14   0   2    9.10    5.10
 -14   0  -2    6.70    8.20
  14   0   2    2.90    3.30
 -14   0  -2    0.40    4.60
 -15   0  -2    9.00   10.00
  15   0   2   -0.60    4.60
  15   0   2    2.10    3.80
 -15   0  -2    0.00    5.00
  15   0   2   14.90    6.50
  16  -1  -2    6.60    5.20
  16  -1  -2    4.40    4.20
 -16  -1   2   19.60    5.80
  16   1  -2   11.10    4.60
  16   1  -2   11.90    5.60
 -16   1   2   18.10    5.90
  15  -1  -2  206.78   18.80
  15  -1  -2  218.78   18.10
 -15  -1   2  201.48   19.80
 -15  -1   2  224.48   22.50
  15   1  -2  216.88   18.00
 -15   1   2  192.08   19.70
  15   1  -2  207.98   18.70
 -15   1   2  216.58   22.40
  14  -1  -2    2.20    3.80
  14  -1  -2    2.70    2.90
 -14  -1   2   11.00    7.50
 -14  -1   2    5.60    4.50
 -14   1   2    5.10    4.40
  14   1  -2    2.50    3.10
  14   1  -2    2.40    3.80
 -14   1   2   11.50    7.50
  13  -1  -2    7.50    3.70
 -13  -1   2   -1.70    6.60
 -13  -1   2    3.30    3.90
  13  -1  -2    5.00    3.40
  13   1  -2    9.30    4.10
  13   1  -2    0.90    3.60
  13   1  -2    1.20    2.70
 -13   1   2    3.10    3.90
 -13   1   2   -1.30    6.20
 -12  -1   2   34.70    7.20
 -12  -1   2   40.40    8.50
  12  -1  -2   40.70    5.20
  12  -1  -2   40.00    5.80
  12  -1  -2   34.90    6.60
 -12   1   2   38.20    7.10
  12   1  -2   35.20    5.10
  12   1  -2   37.00    5.30
 -12   1   2   29.10    7.90
  12   1  -2   39.30    6.70
  12   1  -2   47.90    3.60
  11  -1  -2   51.59    6.00
 -11  -1   2   36.10    7.90
 -11  -1   2   42.10    6.80
  11  -1  -2   36.30    6.60
 -11  -1   2   42.90    8.80
  11  -1  -2   54.09    5.50
 -11   1   2   52.99    4.00
 -11   1   2   60.99    4.10
 -11   1   2   41.30    7.10
  11   1  -2   46.00    7.00
  11   1  -2   52.49    5.60
 -11   1   2   40.20    7.60
 -11   1   2   40.90    8.90
  11   1  -2   60.99    6.00
 -10  -1   2   17.60    5.80
  10  -1  -2   17.00    3.80
  10  -1  -2   20.80    3.50
 -10  -1   2   13.40    3.80
  10  -1  -2   26.30    3.60
 -10  -1   2   23.20    4.10
  10   1  -2   24.00    3.40
 -10   1   2   24.30    2.20
  10   1  -2   17.40    3.80
  10   1  -2   21.10    3.70
 -10   1   2   17.50    3.90
 -10   1   2   18.90    6.10
 -10   1   2   21.50    4.00
   9  -1  -2  378.16   29.20
  -9  -1   2  395.46   30.00
   9  -1  -2  358.56   29.40
  -9  -1   2  346.67   30.00
   9  -1  -2  327.77   28.80
   9  -1  -2  328.97   29.90
   9  -1  -2  389.76   29.60
  -9  -1   2  385.86   29.60
  -9  -1   2  376.26   31.00
   9   1  -2  379.56   29.60
   9   1  -2  385.56   29.30
   9   1  -2  330.37   29.80
  -9   1   2  427.06   30.00
   9   1  -2  392.56   29.50
  -9   1   2  361.26   30.00
  -9   1   2  379.26   31.20
  -9   1   2  411.46   29.50
   8  -1  -2  278.67   22.20
  -8  -1   2  288.47   22.60
  -8  -1   2  274.67   23.60
   8  -1  -2  267.67   21.60
  -8  -1   2  258.67   22.60
   8  -1  -2  295.07   22.30
   8  -1  -2  284.87   21.90
   8  -1  -2  268.77   22.10
   8  -1  -2  237.08   22.80
  -8  -1   2  306.37   22.20
   8   1  -2  268.17   22.10
   8   1  -2  257.67   22.90
  -8   1   2  308.77   22.20
   8   1  -2  281.27   22.00
  -8   1   2  280.77   23.50
   8   1  -2  285.87   22.30
  -8   1   2  274.47   22.60
  -8   1   2  310.67   22.50
   7  -1  -2  127.79   10.20
   7  -1  -2  121.29    9.90
  -7  -1   2  122.79    9.60
   7  -1  -2  107.79   10.50
   7  -1  -2  126.69    9.70
  -7  -1   2  122.19   10.20
   7  -1  -2  122.59   10.20
   7  -1  -2  111.29   10.00
  -7  -1   2  132.39   10.20
  -7  -1   2  110.99   11.50
   7   1  -2  132.69   10.00
  -7   1   2  137.19   11.60
   7   1  -2  126.69   10.20
  -7   1   2  118.09   10.50
   7   1  -2  143.69   10.60
   7   1  -2  111.19   10.10
  -7   1   2  141.39   10.20
   7   1  -2  106.99   10.50
   6  -1  -2   75.29    7.10
   6  -1  -2   83.19    6.80
  -6  -1   2   86.89    7.50
  -6  -1   2   91.09    6.70
   6  -1  -2   78.59    7.20
   6  -1  -2   83.79    6.90
  -6  -1   2   80.89    7.60
  -6  -1   2   95.99    7.30
  -6  -1   2   96.49    7.30
   6  -1  -2   82.49    7.30
  -6  -1   2   87.89    8.30
   6   1  -2   84.29    7.00
  -6   1   2   93.19    7.20
   6   1  -2   81.19    7.10
  -6   1   2   98.59    8.50
  -6   1   2   83.89    7.50
   6   1  -2   75.89    7.50
   6   1  -2   90.89    7.30
  -6   1   2   90.29    7.40
  -5  -1   2   26.60    2.70
  -5  -1   2   27.40    2.70
   5  -1  -2   26.00    2.20
   5  -1  -2   22.90    2.70
  -5  -1   2   17.70    3.70
   5  -1  -2   22.70    2.10
  -5  -1   2   19.90    2.90
   5  -1  -2   22.30    2.90
  -5  -1   2   23.20    2.90
  -5  -1   2   27.40    2.10
   5  -1  -2   24.00    2.70
   5  -1  -2   22.70    2.70
   5   1  -2   28.80    2.40
   5   1  -2   22.00    2.50
  -5   1   2   27.30    3.00
   5   1  -2   18.40    2.80
   5   1  -2   23.70    2.80
   5   1  -2   23.00    2.30
  -4  -1   2   71.19    5.60
   4  -1  -2   64.29    5.60
   4  -1  -2   70.09    5.30
  -4  -1   2   72.19    5.30
   4  -1  -2   75.49    5.60
  -4  -1   2   64.39    5.60
   4  -1  -2   58.19    5.60
  -4  -1   2   64.09    5.70
  -4  -1   2   63.89    5.20
   4  -1  -2   60.09    5.40
  -4  -1   2   72.19    6.30
   4  -1  -2   61.49    5.30
   4   1  -2   66.69    5.40
  -4   1   2   69.99    5.60
   4   1  -2   58.89    5.60
  -4   1   2   66.29    5.50
   4   1  -2   75.29    5.60
   4   1  -2   64.79    5.60
  -4   1   2   72.79    5.50
   4   1  -2   60.49    5.50
   2   1  -2  877.31   67.69
  -1  -1  -2    9.80    1.20
  -1  -1  -2    5.80    1.10
   1  -1   2    6.40    1.00
  -1  -1  -2    5.30    1.10
   1  -1   2    5.00    1.70
   1  -1   2    6.80    0.80
  -1  -1  -2    5.40    1.10
   1  -1   2    8.30    1.40
  -1   1  -2    5.40    0.80
  -1   1  -2    7.30    1.10
  -1   1  -2    3.60    1.60
   1   1   2    6.20    1.20
  -1   1  -2    4.20    0.90
   1   1   2    7.00    1.10
   1   1   2    7.60    2.10
   1   1   2    7.10    1.20
  -1   1  -2    8.50    1.50
  -1   1  -2    7.60    1.30
  -3  -1  -2  613.84   50.89
  -3  -1  -2  654.43   50.69
   3  -1   2  569.34   50.89
  -3  -1  -2  640.94   50.89
  -3  -1  -2  645.04   51.29
  -3  -1  -2  693.13   50.59
   3   1   2  729.53   51.39
   3   1   2  700.13   50.99
   3   1   2  694.13   50.69
   3   1   2  591.14   50.79
  -3   1  -2  659.33   51.29
  -3   1  -2  699.83   50.89
   3   1   2  587.94   50.89
  -3   1  -2  674.23   50.59
  -3   1  -2  627.04   50.89
  -3   1  -2  705.23   50.69
   4  -1   2  501.95   40.90
  -4  -1  -2  509.45   41.90
  -4  -1  -2  552.64   41.00
  -4  -1  -2  525.35   41.40
   4  -1   2  459.25   41.30
  -4  -1  -2  508.55   41.00
  -4   1  -2  537.75   41.90
  -4   1  -2  493.05   41.40
   4   1   2  457.25   41.40
   4   1   2  597.84   41.90
   4   1   2  484.35   41.20
   4   1   2  530.35   41.00
   4   1   2  579.74   41.00
  -4   1  -2  547.95   41.10
   4   1   2  590.24   41.50
  -4   1  -2  546.95   40.90
  -4   1  -2  582.64   41.40
  -5  -1  -2   50.79    4.10
  -5  -1  -2   49.90    4.90
  -5  -1  -2   38.00    5.90
  -5  -1  -2   49.30    4.10
  -5  -1  -2   42.70    4.90
   5  -1   2   52.09    5.00
   5   1   2   38.90    4.90
  -5   1  -2   43.80    5.90
  -5   1  -2   46.00    4.90
  -5   1  -2   55.79    4.90
   5   1   2   47.10    4.20
  -5   1  -2   53.69    4.20
  -5   1  -2   49.80    4.00
   5   1   2   52.99    5.00
   5   1   2   57.69    5.80
   5   1   2   40.60    4.40
  -6  -1  -2  170.88   15.90
  -6  -1  -2  217.18   15.30
  -6  -1  -2  198.68   16.00
  -6  -1  -2  194.58   15.20
  -6  -1  -2  186.78   16.90
  -6   1  -2  200.68   15.30
   6   1   2  208.68   15.40
  -6   1  -2  179.48   16.80
  -6   1  -2  171.18   15.90
  -6   1  -2  203.88   15.20
   6   1   2  222.58   16.10
   6   1   2  179.48   15.50
   6   1   2  167.48   15.90
  -6   1  -2  210.78   15.90
   7  -1   2  463.45   35.40
  -7  -1  -2  481.05   35.90
   7  -1   2  390.76   35.80
  -7  -1  -2  520.65   35.20
  -7  -1  -2  412.96   35.90
  -7  -1  -2  470.55   37.00
  -7  -1  -2  458.45   35.10
   7   1   2  394.56   35.80
   7   1   2  437.16   35.40
  -7   1  -2  473.35   35.80
  -7   1  -2  402.36   35.80
  -7   1  -2  455.35   36.90
  -7   1  -2  500.55   35.10
   7   1   2  464.65   35.30
  -8  -1  -2  850.71   59.29
   8  -1   2  729.43   59.49
   8  -1   2  672.53   59.99
  -8  -1  -2  775.92   60.09
  -8  -1  -2  698.63   60.09
  -8  -1  -2  748.83   61.19
   8  -1   2  835.92   59.59
  -8  -1  -2  764.62   59.19
  -8   1  -2  870.01   59.29
  -8   1  -2  757.62   59.19
   8   1   2  738.33   59.49
   8   1   2  688.13   59.99
  -8   1  -2  752.62   61.09
  -8   1  -2  698.03   59.99
  -8   1  -2  835.62   60.09
   8   1   2  813.52   59.49
   9  -1   2   11.90    2.10
  -9  -1  -2   16.80    2.30
   9  -1   2   17.80    2.70
   9  -1   2   14.50    3.70
  -9  -1  -2   17.80    2.10
   9  -1   2   13.90    2.70
  -9  -1  -2   12.40    3.60
  -9  -1  -2   11.50    5.60
  -9   1  -2   11.00    2.00
  -9   1  -2   10.10    3.30
   9   1   2   14.30    2.60
  -9   1  -2    6.50    5.50
   9   1   2    9.80    3.50
  -9   1  -2   17.00    2.10
   9   1   2   10.30    2.10
  10  -1   2   29.60    3.80
 -10  -1  -2   26.60    7.20
 -10  -1  -2   18.60    4.30
 -10  -1  -2   26.60    3.90
  10  -1   2   19.10    4.40
 -10  -1  -2   30.90    2.80
  10  -1   2   23.40    3.70
  10  -1   2   33.00    3.40
  10   1   2   25.20    3.60
 -10   1  -2   19.80    6.60
  10   1   2   17.20    4.30
  10   1   2   31.30    4.20
 -10   1  -2   28.90    3.20
 -10   1  -2   19.90    4.30
 -10   1  -2   31.10    3.70
  11  -1   2   32.30    6.80
  11  -1   2   39.20    5.20
 -11  -1  -2   27.60    5.40
  11  -1   2   39.60    4.40
 -11  -1  -2   40.50    8.70
  11   1   2   36.50    5.10
  11   1   2   41.40    4.30
 -11   1  -2   41.30    4.20
  11   1   2   31.70    5.70
 -11   1  -2   32.10    8.20
 -11   1  -2   27.30    5.30
  12  -1   2   10.00    2.00
 -12  -1  -2    6.70    4.50
 -12  -1  -2   12.60    7.30
  12  -1   2   12.50    4.40
  12  -1   2   13.00    3.50
 -12   1  -2    8.40    7.40
  12   1   2   14.80    3.40
  12   1   2   12.90    4.40
  12   1   2    9.40    1.90
 -12   1  -2    9.10    4.70
 -13  -1  -2  164.48   17.10
  13  -1   2  181.58   17.40
 -13  -1  -2  200.78   20.50
  13  -1   2  208.08   16.20
 -13   1  -2  166.78   17.20
  13   1   2  177.08   16.50
  13   1   2  185.18   17.50
 -13   1  -2  187.98   20.20
 -14  -1  -2   58.59   10.40
  14  -1   2   67.49    7.90
  14  -1   2   81.49   11.10
  14  -1   2   70.89    9.00
 -14  -1  -2   61.59   13.80
 -14   1  -2   55.19   10.00
  14   1   2   69.29    8.10
  14   1   2   73.19    8.70
  14   1   2   88.59   11.30
 -14   1  -2   69.59   14.80
  15  -1   2    8.30    3.80
 -15  -1  -2   13.70   10.00
  15  -1   2   22.70    7.00
 -15  -1  -2    0.30    5.20
  15  -1   2   -1.00    4.40
 -15   1  -2    7.10    5.30
 -15   1  -2    7.70    9.30
  15   1   2    6.60    3.80
  15   1   2   -1.30    4.60
 -16  -2   2   26.80    6.40
  16  -2  -2   20.10    4.90
  16  -2  -2   23.40    6.00
  16   2  -2   15.50    4.90
 -16   2   2   23.10    6.10
  16   2  -2   17.80    5.90
 -15  -2   2   73.69   10.90
  15  -2  -2   68.09    9.30
 -15  -2   2   87.49   14.70
  15  -2  -2   68.49    8.10
  15   2  -2   66.09    8.30
 -15   2   2   94.79   14.10
 -15   2   2   72.89   10.70
  15   2  -2   57.59    9.50
  14  -2  -2   15.10    4.80
 -14  -2   2    4.40    7.20
  14  -2  -2    3.10    4.00
  14  -2  -2    4.00    3.10
 -14  -2   2    8.50    4.60
  14   2  -2    2.60    3.20
 -14   2   2   18.00    7.50
 -14   2   2    6.10    4.50
  14   2  -2    5.50    3.90
 -13  -2   2   -0.40    6.30
  13  -2  -2    2.60    2.70
  13  -2  -2   -1.80    3.20
 -13  -2   2   -2.40    3.70
  13  -2  -2    3.00    3.60
  13   2  -2   -0.10    2.60
  13   2  -2    4.20    3.70
 -13   2   2   -5.90    6.10
 -13   2   2   -1.00    3.50
 -12  -2   2  145.89   14.60
  12  -2  -2  170.88   13.30
  12  -2  -2  149.29   14.40
 -12  -2   2  155.68   16.80
  12  -2  -2  171.58   13.90
 -12   2   2  163.18   12.30
 -12   2   2  136.79   16.80
  12   2  -2  167.58   13.60
  12   2  -2  154.78   14.50
  12   2  -2  168.18   13.90
 -12   2   2  141.19   14.40
  11  -2  -2  129.29   10.90
  11  -2  -2  120.09   11.90
 -11  -2   2  122.69   13.60
 -11  -2   2  116.09   12.50
 -11  -2   2  115.79   12.10
  11  -2  -2  139.09   11.40
 -11   2   2  134.99   10.00
  11   2  -2  117.19   11.90
 -11   2   2  121.99   13.70
 -11   2   2  115.99   11.80
 -11   2   2  122.79   12.10
  11   2  -2  142.69   11.30
  11   2  -2  131.49   10.90
  10  -2  -2  125.19   12.80
  10  -2  -2  160.08   11.80
  10  -2  -2  157.18   12.40
  10  -2  -2  148.59   12.10
 -10  -2   2  139.19   14.70
 -10  -2   2  145.59   13.10
 -10  -2   2  137.09   13.20
 -10   2   2  129.39   13.00
  10   2  -2  155.78   12.30
  10   2  -2  147.29   12.10
 -10   2   2  141.79   14.50
  10   2  -2  129.49   12.90
 -10   2   2  153.18   12.90
  -9  -2   2 1094.99   77.89
   9  -2  -2  953.40   77.69
  -9  -2   2  970.90   79.09
   9  -2  -2  887.11   78.09
   9  -2  -2 1043.10   77.49
   9  -2  -2  969.60   77.89
  -9  -2   2 1058.39   78.29
   9  -2  -2  971.80   77.79
  -9  -2   2  926.81   78.29
  -9   2   2 1091.99   77.79
   9   2  -2  922.01   78.19
   9   2  -2  971.60   77.79
  -9   2   2 1005.80   79.19
   9   2  -2 1022.50   77.89
  -9   2   2  912.81   78.19
  -9   2   2 1159.48   78.19
   9   2  -2 1067.59   77.69
  -8  -2   2   66.99    6.20
   8  -2  -2   53.39    6.60
  -8  -2   2   54.79    8.20
   8  -2  -2   67.19    6.30
  -8  -2   2   65.99    6.80
   8  -2  -2   61.69    5.90
  -8  -2   2   59.19    6.70
   8  -2  -2   65.59    6.30
   8  -2  -2   68.59    5.60
  -8   2   2   63.29    8.30
  -8   2   2   66.59    6.20
  -8   2   2   64.09    6.80
   8   2  -2   56.79    6.60
   8   2  -2   72.39    5.80
   8   2  -2   70.19    6.20
   8   2  -2   72.99    6.80
   8   2  -2   65.49    6.00
  -8   2   2   73.29    6.60
   7  -2  -2   25.60    4.20
   7  -2  -2   33.60    3.60
  -7  -2   2   44.90    3.90
   7  -2  -2   32.00    3.80
   7  -2  -2   33.90    3.90
  -7  -2   2   38.80    3.90
   7  -2  -2   37.10    3.20
  -7  -2   2   30.10    4.50
  -7  -2   2   26.80    5.30
  -7  -2   2   37.40    4.70
  -7   2   2   37.40    5.90
  -7   2   2   38.00    3.80
   7   2  -2   28.60    4.20
   7   2  -2   36.60    3.70
   7   2  -2   30.60    4.10
   7   2  -2   36.40    3.90
  -7   2   2   33.90    4.30
   7   2  -2   39.50    3.50
   6  -2  -2  560.74   47.00
  -6  -2   2  602.44   47.80
   6  -2  -2  535.55   47.20
   6  -2  -2  578.94   47.10
  -6  -2   2  673.73   47.10
   6  -2  -2  561.44   47.10
  -6  -2   2  650.63   47.10
  -6  -2   2  577.74   47.30
  -6  -2   2  544.55   47.30
   6   2  -2  580.14   47.00
   6   2  -2  637.24   47.30
   6   2  -2  536.75   47.20
   6   2  -2  635.94   47.10
   6   2  -2  596.74   47.00
  -6   2   2  696.33   47.10
   6   2  -2  672.93   47.00
  -6   2   2  661.13   47.20
  -6   2   2  602.44   47.30
   5  -2  -2    2.50    0.90
  -5  -2   2    5.70    1.30
  -5  -2   2    5.40    0.90
   5  -2  -2    4.90    1.30
  -5  -2   2    4.60    1.40
  -5  -2   2    6.70    1.40
   5  -2  -2    5.80    0.70
   5  -2  -2    3.40    1.30
   5  -2  -2    4.00    1.40
  -5  -2   2    4.10    1.50
   5   2  -2    2.70    1.10
   5   2  -2    3.80    1.30
   5   2  -2    4.90    1.40
  -5   2   2    5.30    1.20
  -5   2   2    8.60    2.80
   5   2  -2    3.80    1.00
  -5   2   2    4.80    1.30
  -5   2   2    5.10    1.20
   5   2  -2   10.20    2.60
  -5   2   2    4.50    1.30
   5   2  -2    2.40    1.30
   5   2  -2    7.70    1.50
   4  -2  -2  575.94   43.20
  -4  -2   2  523.85   43.20
  -4  -2   2  576.84   43.50
   4  -2  -2  503.05   43.00
   4  -2  -2  520.05   43.20
  -4  -2   2  519.75   43.20
   4   2  -2  650.73   43.10
  -4   2   2  625.84   43.20
   4   2  -2  560.74   43.10
   4   2  -2  551.34   43.20
   4   2  -2  544.95   43.20
   4   2  -2  520.15   43.20
   3  -2  -2  213.68   17.70
  -3  -2   2  232.18   18.00
   3  -2  -2  207.38   17.60
  -3  -2   2  224.98   17.60
   3  -2  -2  237.58   17.70
   3  -2  -2  243.08   17.80
   3  -2  -2  206.28   17.60
  -3  -2   2  256.47   17.80
  -3  -2   2  198.48   17.80
  -3  -2   2  217.08   17.70
  -3  -2   2  196.08   17.80
   3   2  -2  218.08   17.80
   3   2  -2  254.67   17.70
   3   2  -2  213.08   17.70
   3   2  -2  207.08   17.60
   3   2  -2  224.58   17.70
   3   2  -2  209.88   17.80
  -3   2   2  247.58   17.70
  -3   2   2  261.67   17.70
   3   2  -2  232.38   17.80
  -3   2   2  267.07   17.90
  -2  -2   2   14.90    1.40
   2  -2  -2   10.10    1.50
   2  -2  -2   10.90    1.40
  -2  -2   2   14.80    1.40
  -2  -2   2   13.40    1.80
  -2  -2   2   13.20    1.70
  -2  -2   2   13.40    1.60
  -2  -2   2   12.20    1.40
   2  -2  -2   13.40    1.40
   2  -2  -2   12.10    1.60
  -2  -2   2   10.50    1.50
   2  -2  -2   15.80    1.70
  -2   2   2   12.20    1.60
  -2   2   2   13.20    1.40
  -2   2   2   12.80    1.50
   2   2  -2   15.40    1.40
   2   2  -2   14.80    1.70
   2   2  -2   12.80    1.40
   2   2  -2   10.80    1.50
   2   2  -2   13.10    1.60
  -2   2   2   12.60    1.20
   2   2  -2   15.30    1.60
  -2   2   2   15.20    1.70
   0  -2  -2  219.68   16.90
   0  -2  -2  202.78   17.10
   0  -2  -2  234.28   17.10
   0  -2   2  236.18   17.00
   0  -2   2  225.18   17.00
   0  -2   2  205.88   16.90
   0  -2  -2  211.98   17.10
   0  -2  -2  212.28   17.10
   0   2   2  213.18   16.90
   0   2   2  243.58   17.10
   0   2   2  205.68   17.10
   0   2   2  225.08   16.90
   0   2  -2  202.98   17.00
   0   2  -2  237.78   17.10
   0   2  -2  221.28   17.10
   0   2   2  196.98   17.10
   0   2   2  207.28   17.10
   0   2   2  221.38   17.10
   0   2  -2  234.98   17.00
   1  -2   2  224.68   16.20
  -1  -2  -2  210.08   16.00
  -1  -2  -2  212.78   16.20
  -1  -2  -2  189.08   16.20
  -1  -2  -2  195.38   16.20
  -1  -2  -2  201.28   16.20
   1  -2   2  202.48   16.00
   1  -2   2  218.08   16.10
   1   2   2  218.98   16.10
  -1   2  -2  229.48   16.20
  -1   2  -2  200.08   16.30
   1   2   2  192.98   16.20
   1   2   2  198.08   16.20
  -1   2  -2  214.78   16.10
   1   2   2  207.48   16.20
   1   2   2  194.68   16.30
   2  -2   2  100.69    8.10
   2  -2   2  106.19    8.00
   2  -2   2  100.29    8.30
  -2  -2  -2  109.39    8.10
  -2  -2  -2  101.49    8.20
  -2  -2  -2   94.49    8.30
  -2  -2  -2   95.79    8.40
  -2   2  -2  111.39    8.00
  -2   2  -2  109.29    8.10
   2   2   2  103.39    8.80
   2   2   2  105.99    8.00
   2   2   2  106.29    8.10
  -2   2  -2  102.89    8.60
   2   2   2   95.59    8.30
   2   2   2   96.19    8.30
  -2   2  -2  110.89    8.30
   2   2   2   86.79    8.30
  -3  -2  -2  457.15   37.30
   3  -2   2  491.65   36.90
  -3  -2  -2  484.15   37.00
  -3  -2  -2  433.46   37.30
   3  -2   2  426.66   37.20
   3  -2   2  419.36   37.00
  -3  -2  -2  476.15   37.80
   3   2   2  420.36   37.30
   3   2   2  497.35   37.00
  -3   2  -2  520.85   37.10
   3   2   2  527.95   37.80
   3   2   2  477.65   37.30
  -3   2  -2  483.75   37.60
  -3   2  -2  519.85   37.00
   3   2   2  480.55   37.00
  -3   2  -2  491.65   37.30
   3   2   2  446.66   37.20
  -3   2  -2  548.45   37.30
   4  -2   2  182.38   14.20
  -4  -2  -2  170.18   14.80
  -4  -2  -2  178.18   15.50
  -4  -2  -2  188.48   14.30
   4  -2   2  163.38   14.30
   4  -2   2  164.38   14.70
  -4  -2  -2  172.78   14.70
  -4   2  -2  204.28   14.40
  -4   2  -2  186.88   15.40
  -4   2  -2  184.88   14.80
   4   2   2  155.88   14.80
   4   2   2  183.98   14.30
   4   2   2  173.68   14.50
   4   2   2  194.18   14.30
  -4   2  -2  185.88   14.20
   4   2   2  198.78   15.40
   4   2   2  193.58   14.80
  -4   2  -2  203.78   14.70
  -5  -2  -2 1302.27  103.29
  -5  -2  -2 1348.17  102.69
  -5  -2  -2 1216.98  102.69
  -5  -2  -2 1461.55  102.19
   5  -2   2 1166.18  102.59
  -5   2  -2 1395.36  102.29
  -5   2  -2 1333.07  103.19
  -5   2  -2 1203.98  102.59
   5   2   2 1233.98  102.29
  -5   2  -2 1406.66  102.09
   5   2   2 1439.56  102.69
   5   2   2 1166.58  102.59
  -5   2  -2 1532.95  102.59
  -6  -2  -2  110.99   10.00
   6  -2   2  101.99    9.10
  -6  -2  -2  108.99   11.10
   6  -2   2  108.09    9.20
  -6  -2  -2  126.59    9.30
  -6  -2  -2  120.09    9.20
   6  -2   2  100.09   10.00
  -6  -2  -2  108.49   10.10
   6   2   2   94.09   10.00
  -6   2  -2  128.09    9.90
  -6   2  -2  105.49   10.00
  -6   2  -2  121.59    9.30
  -6   2  -2  107.49   10.90
   6   2   2  115.49    9.30
   6   2   2  112.69    9.50
  -6   2  -2  125.89    9.10
   6   2   2  130.79   10.20
   6   2   2  137.59   11.00
  -7  -2  -2  796.02   61.69
   7  -2   2  685.53   61.59
  -7  -2  -2  834.62   60.99
  -7  -2  -2  706.63   61.69
   7  -2   2  701.23   60.99
  -7  -2  -2  915.31   61.09
  -7  -2  -2  785.52   62.69
   7  -2   2  806.22   61.29
  -7   2  -2  803.82   61.09
  -7   2  -2  913.11   61.69
  -7   2  -2  844.02   60.99
  -7   2  -2  719.43   61.69
   7   2   2  745.73   61.29
   7   2   2  733.33   61.79
  -7   2  -2  778.52   62.59
   7   2   2  844.32   61.19
  -8  -2  -2  150.28   13.40
  -8  -2  -2  170.58   12.10
  -8  -2  -2  135.59   13.30
  -8  -2  -2  172.08   12.40
   8  -2   2  148.19   12.10
   8  -2   2  136.99   13.40
   8  -2   2  154.98   12.60
  -8  -2  -2  147.59   14.90
  -8   2  -2  159.08   13.30
  -8   2  -2  166.08   12.20
  -8   2  -2  137.19   14.60
   8   2   2  152.38   12.50
  -8   2  -2  136.19   13.20
   8   2   2  164.48   12.60
  -8   2  -2  160.18   12.30
   8   2   2  133.89   13.40
  -9  -2  -2  451.15   37.90
   9  -2   2  463.85   35.30
   9  -2   2  472.95   35.80
  -9  -2  -2  419.66   36.50
   9  -2   2  438.76   35.70
   9  -2   2  407.36   36.40
  -9  -2  -2  523.05   35.60
  -9   2  -2  464.65   35.50
  -9   2  -2  409.96   36.40
  -9   2  -2  521.75   35.50
   9   2   2  444.16   35.60
  -9   2  -2  436.26   37.70
   9   2   2  494.15   35.70
   9   2   2  406.86   36.50
 -10  -2  -2   44.70    7.30
  10  -2   2   55.49    6.20
  10  -2   2   56.09    5.40
 -10  -2  -2   43.90   10.00
 -10  -2  -2   55.09    5.60
  10  -2   2   46.20    7.20
 -10   2  -2   44.90    9.20
  10   2   2   60.49    5.70
  10   2   2   57.39    5.40
  10   2   2   42.30    7.40
 -10   2  -2   68.29    5.30
 -10   2  -2   55.89    5.10
 -10   2  -2   42.70    7.10
  11  -2   2   12.40    3.20
  11  -2   2    9.80    2.10
  11  -2   2   13.80    4.20
 -11  -2  -2   15.10    6.80
 -11  -2  -2    9.10    4.00
  11   2   2   16.00    3.20
  11   2   2   17.60    3.20
 -11   2  -2   12.20    2.10
 -11   2  -2    9.10    3.80
  11   2   2   10.90    4.20
 -11   2  -2   11.50    6.40
 -12  -2  -2    3.20    6.50
  12  -2   2    4.40    3.90
  12  -2   2    0.30    1.60
  12  -2   2   -3.90    3.00
 -12  -2  -2   -3.40    3.70
 -12   2  -2   -1.70    6.30
  12   2   2   -0.40    1.60
 -12   2  -2    0.60    1.70
  12   2   2   -2.50    3.80
 -12   2  -2   -0.50    3.80
  12   2   2    0.90    3.00
 -13  -2  -2    2.20    7.70
  13  -2   2    2.60    4.40
  13  -2   2   -4.00    3.60
 -13  -2  -2   -1.10    4.10
  13   2   2    1.20    4.40
 -13   2  -2    0.40    7.20
  13   2   2    0.60    2.80
 -13   2  -2    0.30    4.00
 -14  -2  -2    1.80    8.10
  14  -2   2   -4.80    3.80
 -14  -2  -2    2.10    4.60
  14  -2   2    6.50    5.20
  14   2   2   15.50    5.50
  14   2   2    4.30    3.40
  14   2   2   -2.60    3.70
 -14   2  -2    6.50    8.00
 -14   2  -2    3.60    4.80
 -15  -2  -2    8.20    5.60
  15  -2   2    9.40    4.90
  15  -2   2    7.70    3.90
 -15  -2  -2    8.50    9.50
  15  -2   2   17.50    6.90
 -15   2  -2   15.10    9.30
  15   2   2    4.00    3.80
  15   2   2   -0.90    4.60
 -15   2  -2    7.80    5.60
 -16  -3   2   20.40    6.20
  16  -3  -2    8.60    5.50
  16   3  -2    1.70    5.20
  15  -3  -2    4.10    4.40
 -15  -3   2   13.00    8.50
  15  -3  -2    2.20    3.40
 -15   3   2    8.80    4.80
  15   3  -2    1.20    3.40
 -15   3   2   22.70    8.40
  15   3  -2    6.20    4.40
 -14  -3   2   30.80    8.80
  14  -3  -2   19.30    4.80
 -14  -3   2   26.60    5.70
  14  -3  -2   22.70    4.10
 -14   3   2   25.80    8.50
  14   3  -2   23.90    4.30
  14   3  -2   23.40    4.80
 -14   3   2   23.10    5.40
 -13  -3   2   38.20    7.80
  13  -3  -2   40.20    7.40
  13  -3  -2   33.80    5.30
 -13  -3   2   27.20    8.30
  13  -3  -2   40.90    5.40
 -13   3   2   36.70    8.60
  13   3  -2   40.70    5.70
  13   3  -2   42.40    7.50
 -13   3   2   36.30    7.30
  12  -3  -2    0.70    2.30
  12  -3  -2    1.50    3.10
 -12  -3   2    0.10    3.60
 -12  -3   2   -1.90    5.60
  12  -3  -2    1.20    3.30
  12   3  -2    3.90    2.80
  12   3  -2    0.00    1.80
  12   3  -2    3.50    3.30
 -12   3   2   -6.60    5.70
  12   3  -2    1.30    2.60
 -12   3   2    2.30    3.30
  11  -3  -2  355.56   25.70
  11  -3  -2  295.67   26.60
 -11  -3   2  309.47   27.00
 -11  -3   2  319.57   28.10
 -11  -3   2  324.67   27.20
  11  -3  -2  327.97   26.20
  11  -3  -2  343.07   25.90
  11   3  -2  348.37   26.20
  11   3  -2  306.07   26.60
 -11   3   2  297.47   26.70
 -11   3   2  320.47   28.30
  11   3  -2  348.97   26.10
 -10  -3   2  238.88   19.60
  10  -3  -2  205.38   19.40
 -10  -3   2  222.18   19.70
 -10  -3   2  222.88   20.80
  10  -3  -2  228.78   18.60
  10  -3  -2  250.27   18.40
  10  -3  -2  234.78   19.00
  10  -3  -2  223.98   18.80
  10   3  -2  259.37   19.00
 -10   3   2  202.18   19.30
 -10   3   2  262.67   19.40
  10   3  -2  246.98   18.80
  10   3  -2  221.78   19.50
 -10   3   2  225.98   20.90
   9  -3  -2  387.86   29.90
  -9  -3   2  377.16   30.30
   9  -3  -2  397.26   29.40
   9  -3  -2  332.77   30.10
   9  -3  -2  367.46   29.60
  -9  -3   2  364.46   31.30
  -9  -3   2  357.66   30.40
   9  -3  -2  379.36   29.80
  -9  -3   2  391.96   29.80
  -9   3   2  413.36   31.50
   9   3  -2  377.26   29.70
   9   3  -2  334.17   30.10
  -9   3   2  413.96   29.70
  -9   3   2  369.66   30.20
   9   3  -2  383.56   29.80
  -8  -3   2  347.27   30.70
   8  -3  -2  360.56   29.50
   8  -3  -2  379.06   29.50
  -8  -3   2  407.26   29.50
   8  -3  -2  388.76   29.10
  -8  -3   2  325.17   29.80
   8  -3  -2  356.56   29.30
   8  -3  -2  332.77   29.70
  -8  -3   2  371.26   29.90
  -8  -3   2  405.06   29.50
  -8   3   2  397.46   30.90
  -8   3   2  422.56   29.70
   8   3  -2  379.86   29.80
   8   3  -2  373.06   29.30
   8   3  -2  338.57   29.80
  -8   3   2  347.07   29.80
   8   3  -2  368.16   29.50
   8   3  -2  348.87   29.40
   8   3  -2  426.86   29.30
  -8   3   2  396.96   29.40
   7  -3  -2 1021.20   79.29
   7  -3  -2 1013.50   79.19
  -7  -3   2  951.40   79.49
  -7  -3   2 1078.59   79.19
  -7  -3   2  916.31   79.49
  -7  -3   2  974.60   80.09
   7  -3  -2  932.71   79.09
   7  -3  -2  921.51   79.39
   7  -3  -2 1009.20   78.89
  -7  -3   2 1148.29   79.29
   7   3  -2 1071.89   79.49
   7   3  -2 1028.10   79.19
   7   3  -2  962.20   79.19
   7   3  -2 1027.00   79.09
   7   3  -2 1165.18   79.09
  -7   3   2 1190.08   79.39
   7   3  -2  937.11   79.39
  -7   3   2 1109.19   79.19
  -7   3   2  962.10   79.39
  -6  -3   2  124.69    9.60
  -6  -3   2  110.49   10.60
  -6  -3   2   97.59    9.80
  -6  -3   2  103.89    9.80
   6  -3  -2  119.49    9.60
  -6  -3   2  119.79    9.50
   6  -3  -2  114.59    9.50
   6  -3  -2  110.69    9.30
   6  -3  -2  104.29    9.70
   6  -3  -2  121.89    9.20
  -6  -3   2  112.89    9.20
   6  -3  -2  121.99    9.10
   6   3  -2  105.19    9.80
  -6   3   2  132.09    9.60
   6   3  -2  118.39    9.60
  -6   3   2  126.09    9.50
   6   3  -2  118.29    9.60
   6   3  -2  115.19    9.40
  -6   3   2  118.49    9.80
   6   3  -2  120.79    9.80
   6   3  -2  118.19    9.50
   5  -3  -2   34.20    3.60
  -5  -3   2   34.20    3.80
  -5  -3   2   43.40    3.60
  -5  -3   2   36.10    3.60
   5  -3  -2   33.60    3.70
   5  -3  -2   31.60    3.60
  -5  -3   2   37.70    3.20
   5  -3  -2   38.60    3.10
   5  -3  -2   32.60    3.20
   5  -3  -2   38.90    3.00
  -5  -3   2   34.60    4.00
   5   3  -2   33.10    3.40
   5   3  -2   35.10    3.80
  -5   3   2   42.20    3.80
   5   3  -2   37.20    3.60
   5   3  -2   34.60    3.30
  -5   3   2   38.00    3.40
   5   3  -2   34.70    3.90
  -4  -3   2  386.36   32.80
   4  -3  -2  418.16   32.50
   4  -3  -2  400.46   32.30
   4  -3  -2  446.66   32.20
   4  -3  -2  395.46   32.50
   4  -3  -2  390.06   32.50
  -4  -3   2  413.46   32.30
  -4  -3   2  369.96   32.60
   4  -3  -2  372.86   32.30
  -4  -3   2  440.46   32.60
   4   3  -2  453.85   32.40
  -4   3   2  459.45   32.80
  -4   3   2  470.75   32.50
  -4   3   2  467.25   32.50
  -4   3   2  465.55   32.60
   4   3  -2  406.96   32.40
   4   3  -2  399.96   32.40
   4   3  -2  387.76   32.20
   4   3  -2  383.66   32.50
   3  -3  -2   80.99    7.10
  -3  -3   2  101.39    7.40
  -3  -3   2   80.59    7.40
  -3  -3   2   95.49    7.40
  -3  -3   2   78.59    7.60
   3  -3  -2   93.09    7.30
   3  -3  -2   94.49    7.40
   3  -3  -2   90.69    7.30
   3  -3  -2  107.59    7.50
   3  -3  -2   87.39    7.30
  -3  -3   2   85.89    7.30
   3   3  -2   94.29    7.50
  -3   3   2   97.49    7.30
   3   3  -2   93.09    7.30
   3   3  -2   87.79    7.30
   3   3  -2   87.99    7.20
   3   3  -2   91.39    7.40
   3   3  -2   83.49    7.40
   3   3  -2  103.49    7.40
  -2  -3   2  121.69   10.70
   2  -3  -2  154.78   10.60
   2  -3  -2  137.59   10.50
  -2  -3   2  126.09   10.70
  -2  -3   2  128.09   10.70
   2  -3  -2  123.49   10.60
  -2  -3   2  132.89   10.50
   2  -3  -2  132.29   10.60
   2  -3  -2  134.29   10.60
   2  -3  -2  147.69   10.80
  -2  -3   2  143.99   10.60
  -2  -3   2  132.39   10.70
  -2  -3   2  130.79   10.70
  -2  -3   2  118.39   10.60
  -2   3   2  138.39   10.60
  -2   3   2  134.59   10.80
   2   3  -2  116.09   10.70
   2   3  -2  148.59   10.70
   2   3  -2  149.59   10.60
   2   3  -2  152.18   10.60
   2   3  -2  131.29   10.60
  -2   3   2  137.89   10.60
   0  -3  -2  638.44   50.79
   0  -3   2  678.23   50.79
   0  -3  -2  694.93   50.79
   0  -3  -2  631.04   50.89
   0  -3  -2  627.74   50.89
   0   3   2  607.94   50.89
   0   3   2  637.04   50.79
   0   3   2  650.23   50.89
   0   3   2  612.24   50.79
   0   3  -2  718.03   50.79
   0   3  -2  732.13   50.79
   1  -3   2  294.27   23.10
  -1  -3  -2  315.07   23.10
  -1  -3  -2  276.07   23.30
  -1  -3  -2  269.77   23.30
   1  -3   2  338.87   23.20
  -1  -3  -2  291.77   23.20
  -1  -3  -2  293.97   23.30
  -1   3  -2  314.07   23.10
   1   3   2  313.67   23.10
   1   3   2  277.87   23.30
   1   3   2  297.07   23.20
  -1   3  -2  318.87   23.30
   1   3   2  277.27   23.30
   1   3   2  318.77   23.20
  -1   3  -2  292.77   23.20
   1   3   2  277.27   23.30
  -2  -3  -2  887.11   69.29
  -2  -3  -2  836.22   69.39
  -2  -3  -2  888.51   69.19
  -2  -3  -2  880.01   69.39
   2   3   2  932.31   69.19
   2   3   2  842.12   69.39
   2   3   2  861.91   69.29
   2   3   2  971.00   69.79
  -2   3  -2  986.20   69.09
   2   3   2  869.31   69.39
  -3  -3  -2  927.21   72.99
   3  -3   2  850.31   73.19
   3  -3   2  984.40   72.79
  -3  -3  -2  860.91   73.19
  -3  -3  -2  931.31   72.99
  -3   3  -2 1002.00   73.39
  -3   3  -2 1066.29   73.19
   3   3   2  883.11   73.89
  -3   3  -2 1007.30   72.89
   3   3   2  979.90   72.89
   3   3   2  895.81   72.99
   3   3   2  929.51   73.19
   4  -3   2  767.22   57.09
   4  -3   2  696.33   57.39
   4  -3   2  770.12   57.09
  -4  -3  -2  747.73   58.09
  -4  -3  -2  705.13   57.49
  -4  -3  -2  677.73   57.49
   4   3   2  734.73   57.49
   4   3   2  686.43   57.49
   4   3   2  789.92   58.09
  -4   3  -2  748.83   57.49
   4   3   2  657.03   57.29
   4   3   2  733.63   57.09
  -4   3  -2  776.42   57.89
   4   3   2  773.82   57.09
  -4   3  -2  810.32   57.09
  -5  -3  -2    6.90    2.00
  -5  -3  -2    5.00    2.00
  -5  -3  -2    3.90    3.30
   5  -3   2    6.70    1.10
   5  -3   2    6.60    1.40
   5  -3   2    6.50    1.90
  -5   3  -2    6.80    1.90
  -5   3  -2    8.50    1.80
  -5   3  -2    5.60    3.10
   5   3   2    5.10    1.30
   5   3   2    8.00    1.10
   5   3   2    7.00    1.30
   5   3   2    3.60    2.00
   5   3   2    8.70    3.20
   5   3   2   11.00    2.20
  -5   3  -2    9.70    1.40
  -5   3  -2    7.10    1.40
  -6  -3  -2   11.60    2.70
   6  -3   2   10.20    2.50
  -6  -3  -2   13.90    2.10
   6  -3   2   20.80    3.80
   6  -3   2   12.40    1.70
  -6  -3  -2   13.20    2.60
   6  -3   2   11.20    1.60
  -6  -3  -2   13.10    4.10
  -6   3  -2   16.80    2.10
   6   3   2    9.60    1.80
   6   3   2    7.80    2.50
  -6   3  -2   18.00    3.10
  -6   3  -2    8.00    3.80
   6   3   2   14.30    1.90
  -6   3  -2   10.40    2.40
   6   3   2   21.80    4.90
   6   3   2   16.10    2.80
   7  -3   2  794.42   61.79
  -7  -3  -2  887.61   61.89
   7  -3   2  841.42   61.69
   7  -3   2  696.83   62.39
  -7  -3  -2  711.93   62.49
  -7  -3  -2  767.52   62.49
  -7  -3  -2  789.72   63.49
  -7   3  -2  746.43   62.49
   7   3   2  869.01   62.69
   7   3   2  823.32   61.99
  -7   3  -2  795.62   63.29
   7   3   2  745.53   61.99
  -7   3  -2  936.41   62.49
  -7   3  -2  836.92   61.79
   7   3   2  700.63   62.49
  -7   3  -2  826.82   61.89
  -8  -3  -2  108.89   11.50
   8  -3   2  132.79   10.30
  -8  -3  -2  115.69   11.70
   8  -3   2  127.59   10.70
  -8  -3  -2  127.39   13.20
  -8  -3  -2  142.89   10.40
   8  -3   2  110.49   11.40
  -8   3  -2  147.69   11.50
  -8   3  -2  140.59   10.20
   8   3   2  114.29   11.60
  -8   3  -2  130.39   10.40
   8   3   2  128.69   10.60
  -8   3  -2  108.89   12.70
  -8   3  -2  112.49   11.30
   8   3   2  129.79   10.50
  -9  -3  -2    5.30    3.30
   9  -3   2   11.50    1.70
  -9  -3  -2    7.60    2.10
   9  -3   2   11.20    2.70
  -9  -3  -2    6.50    5.50
   9  -3   2    5.00    3.10
   9   3   2   11.10    3.60
   9   3   2   11.90    2.40
   9   3   2    7.20    1.80
  -9   3  -2    9.00    3.20
  -9   3  -2    4.90    5.00
  -9   3  -2   13.80    2.10
 -10  -3  -2   54.39   10.60
 -10  -3  -2   52.89    7.50
  10  -3   2   59.49    5.90
  10  -3   2   70.29    6.40
 -10  -3  -2   71.29    6.10
  10  -3   2   49.70    7.70
  10   3   2   64.69    6.20
  10   3   2   51.29    7.60
 -10   3  -2   50.39    7.50
 -10   3  -2   48.40    9.50
 -10   3  -2   64.59    5.60
  10   3   2   65.39    5.90
 -11  -3  -2   -5.10    5.90
  11  -3   2   -0.70    2.70
 -11  -3  -2   -4.80    3.30
  11  -3   2    2.10    1.60
  11  -3   2   -5.20    3.20
  11   3   2    0.30    3.70
 -11   3  -2    2.90    1.90
  11   3   2    0.90    2.60
 -11   3  -2   -3.90    5.70
  11   3   2    0.00    1.50
 -11   3  -2   -0.80    3.30
  12  -3   2   69.49    9.70
  12  -3   2   78.99    8.20
 -12  -3  -2   69.39    9.70
 -12  -3  -2   68.49   12.60
  12  -3   2   71.99    7.10
  12   3   2   81.49    7.80
 -12   3  -2   64.09    9.60
 -12   3  -2   77.69    6.90
  12   3   2   80.39   10.10
  12   3   2   89.49    7.20
 -12   3  -2   71.59   12.30
  13  -3   2    6.90    5.30
 -13  -3  -2    1.80    7.70
 -13  -3  -2    4.00    4.40
  13  -3   2   -1.70    3.60
  13   3   2    5.40    4.80
 -13   3  -2    5.20    7.50
  13   3   2    1.20    3.70
 -13   3  -2    4.50    4.30
  13   3   2    8.20    3.20
 -14  -3  -2    6.40    4.90
 -14  -3  -2    4.00    8.10
  14  -3   2    6.00    5.20
  14  -3   2   -0.60    4.10
 -14   3  -2   10.00    8.10
  14   3   2    0.30    3.10
 -14   3  -2    3.10    4.60
  14   3   2    2.90    3.80
  14   3   2    8.20    5.50
  15  -3   2    2.90    4.70
 -15  -3  -2    6.50    5.70
  15   3   2   21.20    7.20
  15   3   2    5.20    3.90
 -15   3  -2    6.40    5.40
 -15   3  -2   19.70    9.50
  15   3   2    1.90    4.70
 -16  -4   2    4.70    5.50
  16  -4  -2   -2.60    4.20
  16  -4  -2    7.80    6.20
  16   4  -2    5.00    4.70
  16   4  -2   -0.20    5.20
  15  -4  -2   38.10    6.70
 -15  -4   2   68.49   13.90
 -15  -4   2   35.50    6.80
  15  -4  -2   47.40    7.10
  15   4  -2   45.40    7.00
 -15   4   2   53.69    9.10
  15   4  -2   32.30    6.10
  14  -4  -2    9.60    5.20
  14  -4  -2    1.10    3.70
  14  -4  -2    6.80    3.20
 -14  -4   2    8.00    4.70
 -14  -4   2   12.20    7.70
  14   4  -2    1.80    3.20
  14   4  -2   16.70    5.20
  14   4  -2    5.50    3.90
 -14   4   2    5.80    4.20
 -14   4   2    9.70    7.00
  13  -4  -2   41.60    5.40
 -13  -4   2   30.20    8.60
 -13  -4   2   37.80    7.70
  13  -4  -2   44.70    6.70
  13  -4  -2   44.10    7.80
 -13   4   2   40.60    7.40
  13   4  -2   36.50    5.90
 -13   4   2   33.20    8.90
  13   4  -2   56.89    8.20
  13   4  -2   36.90    5.00
  12  -4  -2    5.80    3.30
 -12  -4   2    3.80    5.90
  12  -4  -2    5.50    2.60
  12  -4  -2    7.40    3.50
 -12  -4   2    4.20    3.80
  12   4  -2    7.20    3.80
  12   4  -2   11.00    2.50
  12   4  -2    5.50    2.80
 -12   4   2    8.70    1.90
  12   4  -2   10.20    3.20
 -12   4   2    4.10    3.50
 -12   4   2    3.70    6.10
 -11  -4   2   63.19    8.90
  11  -4  -2   79.99    7.40
  11  -4  -2   85.99    7.10
  11  -4  -2   73.99    8.70
  11  -4  -2   82.09    7.80
  11  -4  -2   83.09    8.00
 -11  -4   2   63.79   10.90
 -11   4   2   84.99   10.50
  11   4  -2   75.59    8.80
 -11   4   2   67.59   10.80
  11   4  -2   91.69    7.30
  11   4  -2   75.99    7.60
 -11   4   2   68.19    8.40
  11   4  -2   86.89    8.00
  10  -4  -2 1077.29   91.89
 -10  -4   2 1123.59   92.09
  10  -4  -2 1318.97   91.09
 -10  -4   2 1159.58   93.09
  10  -4  -2 1141.59   91.29
  10  -4  -2 1134.19   91.49
 -10  -4   2 1171.28   92.09
  10  -4  -2 1230.58   91.59
 -10   4   2 1119.59   91.99
 -10   4   2 1232.68   93.19
  10   4  -2 1253.07   91.59
  10   4  -2 1151.28   91.99
  10   4  -2 1199.98   91.49
   9  -4  -2   65.19    6.00
  -9  -4   2   59.29    9.00
   9  -4  -2   54.89    6.90
   9  -4  -2   69.89    5.60
  -9  -4   2   65.99    7.60
   9  -4  -2   66.49    6.40
   9  -4  -2   62.59    6.60
  -9  -4   2   58.69    7.50
   9   4  -2   75.39    6.50
  -9   4   2   68.09    9.10
  -9   4   2   59.99    6.30
  -9   4   2   63.49    7.10
  -9   4   2   79.79    7.10
   9   4  -2   59.79    7.20
   9   4  -2   63.79    6.30
  -8  -4   2  192.38   15.50
  -8  -4   2  196.78   15.60
  -8  -4   2  169.18   16.00
   8  -4  -2  188.78   14.80
  -8  -4   2  187.38   16.00
  -8  -4   2  168.68   16.70
   8  -4  -2  197.88   15.50
   8  -4  -2  202.98   15.00
   8  -4  -2  187.68   15.40
   8  -4  -2  183.68   15.20
   8  -4  -2  171.78   15.80
   8   4  -2  180.78   15.40
   8   4  -2  178.88   15.30
  -8   4   2  222.78   15.70
   8   4  -2  172.88   15.90
   8   4  -2  191.98   15.30
  -8   4   2  203.98   17.20
  -8   4   2  205.68   15.30
  -8   4   2  218.88   15.90
  -8   4   2  171.98   15.70
   8   4  -2  189.98   15.90
   7  -4  -2  338.97   26.80
  -7  -4   2  377.16   26.90
   7  -4  -2  359.16   26.50
  -7  -4   2  329.47   27.90
   7  -4  -2  327.17   26.80
  -7  -4   2  323.07   27.20
   7  -4  -2  308.67   26.60
  -7  -4   2  311.07   27.20
  -7  -4   2  361.26   26.80
   7  -4  -2  335.37   26.60
  -7  -4   2  320.07   26.50
   7   4  -2  368.36   26.90
  -7   4   2  358.56   26.80
   7   4  -2  353.46   26.70
   7   4  -2  349.96   27.10
   7   4  -2  332.87   26.80
  -7   4   2  338.27   27.10
   6  -4  -2  166.78   12.10
  -6  -4   2  164.68   12.50
   6  -4  -2  144.09   12.30
  -6  -4   2  173.88   12.60
   6  -4  -2  146.19   12.70
  -6  -4   2  139.69   12.90
   6  -4  -2  148.49   12.50
  -6  -4   2  137.79   12.70
  -6  -4   2  154.98   12.30
  -6  -4   2  144.09   13.30
   6  -4  -2  168.88   12.20
   6  -4  -2  142.39   12.50
  -6   4   2  169.98   12.40
   6   4  -2  154.38   12.80
   6   4  -2  158.08   12.40
   6   4  -2  165.58   12.50
   6   4  -2  149.19   12.40
  -6   4   2  163.58   12.80
   6   4  -2  147.89   12.80
  -5  -4   2  696.73   58.89
  -5  -4   2  737.63   58.59
   5  -4  -2  768.12   58.59
   5  -4  -2  729.93   58.69
   5  -4  -2  743.73   58.69
   5  -4  -2  668.13   58.49
   5  -4  -2  698.23   58.79
  -5  -4   2  665.33   58.89
  -5  -4   2  825.62   58.79
   5   4  -2  729.93   58.89
   5   4  -2  703.33   58.89
  -5   4   2  882.41   58.99
   5   4  -2  764.92   58.79
  -5   4   2  870.41   58.99
   5   4  -2  835.52   59.59
   5   4  -2  756.22   58.69
  -5   4   2  825.42   58.69
   5   4  -2  739.63   58.69
  -4  -4   2 1869.51  162.28
  -4  -4   2 2018.00  162.58
  -4  -4   2 2313.07  162.18
   4   4  -2 2207.78  162.18
   3  -4  -2  102.19    8.50
  -3  -4   2   92.29    8.70
  -3  -4   2   95.79    8.60
   3  -4  -2  116.89    8.50
   3  -4  -2  103.59    8.50
   3  -4  -2  110.69    8.40
  -3  -4   2  113.69    8.50
  -3  -4   2   89.09    8.70
  -3  -4   2   93.19    8.60
   3  -4  -2   94.89    8.20
   3   4  -2  116.19    8.50
   3   4  -2  111.59    8.50
   3   4  -2  100.59    8.40
   3   4  -2   93.49    8.60
   3   4  -2  114.09    8.70
   3   4  -2  106.29    8.40
  -3   4   2  124.29    8.70
   3   4  -2  105.19    8.30
   3   4  -2  115.29    8.70
   1  -4  -2  124.19    8.60
  -1  -4   2  117.49    8.70
   1  -4  -2   91.29    8.70
   1  -4  -2   97.89    8.70
  -1  -4   2   98.99    8.60
  -1  -4   2  103.79    8.50
   1  -4  -2  105.29    8.50
  -1  -4   2  113.49    8.50
  -1   4   2  112.19    8.70
  -1   4   2  106.99    8.70
   1   4  -2  103.29    8.60
   1   4  -2  116.39    8.60
  -1   4   2  100.49    8.50
   1   4  -2   95.59    8.40
   1   4  -2  121.69    8.50
   1   4  -2  118.19    8.60
  -1   4   2  104.79    8.30
  -1   4   2  114.79    8.60
   0  -4  -2   39.70    3.90
   0  -4   2   45.40    3.60
   0  -4   2   52.59    3.90
   0  -4  -2   42.60    4.00
   0  -4   2   39.90    3.70
   0  -4   2   50.49    3.80
   0  -4  -2   47.60    3.90
   0  -4  -2   42.80    3.60
   0  -4  -2   49.40    3.80
   0   4   2   46.80    4.00
   0   4   2   43.80    3.70
   0   4   2   39.20    3.90
   0   4  -2   42.90    3.70
   0   4   2   41.70    3.90
   0   4  -2   45.90    3.80
   0   4   2   40.10    3.60
  -1  -4  -2 1794.32  138.49
  -2  -4  -2   24.70    2.20
  -2  -4  -2   19.30    2.70
   2  -4   2   24.50    2.20
  -2  -4  -2   21.60    2.60
  -2  -4  -2   25.40    1.90
   2  -4   2   29.60    2.60
  -2  -4  -2   18.80    2.80
  -2  -4  -2   22.30    2.30
   2   4   2   24.40    2.30
   2   4   2   19.30    2.70
   2   4   2   18.20    2.80
  -2   4  -2   22.50    2.30
  -2   4  -2   27.30    3.10
   2   4   2   23.60    2.60
  -2   4  -2   25.40    2.20
  -3  -4  -2   30.10    3.70
   3  -4   2   33.80    3.50
  -3  -4  -2   29.20    3.80
  -3  -4  -2   35.50    3.00
  -3  -4  -2   36.70    3.20
   3  -4   2   31.20    2.90
   3   4   2   35.40    2.80
  -3   4  -2   35.00    4.10
  -3   4  -2   32.50    3.10
   3   4   2   32.00    3.00
   3   4   2   30.00    3.40
   3   4   2   31.70    4.50
   3   4   2   27.70    3.80
  -3   4  -2   39.50    4.00
  -4  -4  -2   43.60    4.70
  -4  -4  -2   44.10    4.30
  -4  -4  -2   43.40    3.90
   4  -4   2   47.50    3.80
  -4  -4  -2   42.90    4.10
  -4  -4  -2   36.70    4.70
   4  -4   2   44.00    4.40
   4   4   2   43.70    3.80
  -4   4  -2   53.59    4.70
   4   4   2   36.90    4.50
  -4   4  -2   48.30    3.90
   4   4   2   42.00    4.30
   4   4   2   43.10    5.50
   4   4   2   45.20    3.80
  -4   4  -2   42.80    5.20
   5  -4   2  896.11   66.19
  -5  -4  -2  813.22   66.69
  -5  -4  -2  781.42   66.79
  -5  -4  -2  809.22   67.39
   5  -4   2  805.92   66.69
  -5   4  -2  877.01   67.19
   5   4   2  867.01   66.79
   5   4   2  880.41   66.19
  -5   4  -2  955.40   66.29
   5   4   2  973.20   67.49
   5   4   2  798.52   66.39
  -5   4  -2  884.81   66.69
   5   4   2  767.22   66.69
   5   4   2  879.61   66.19
   6  -4   2   13.00    4.20
   6  -4   2    6.90    2.40
  -6  -4  -2    5.50    2.30
   6  -4   2    6.70    1.50
  -6  -4  -2    6.90    1.50
   6  -4   2    4.00    2.10
  -6  -4  -2    2.50    2.20
   6  -4   2    4.50    1.30
  -6  -4  -2    3.30    3.60
   6   4   2    3.60    1.40
   6   4   2    5.30    1.40
  -6   4  -2    8.10    1.60
   6   4   2    8.90    3.70
   6   4   2    7.80    1.00
  -6   4  -2    3.80    2.10
  -6   4  -2    0.40    3.30
   6   4   2    0.30    2.10
  -6   4  -2    5.40    2.00
   6   4   2    5.20    2.30
   7  -4   2   16.70    1.80
   7  -4   2   20.80    3.70
   7  -4   2   10.70    2.90
  -7  -4  -2   14.30    2.10
  -7  -4  -2    5.90    2.90
  -7  -4  -2   10.80    3.00
   7  -4   2   11.70    1.90
  -7  -4  -2   13.20    5.10
  -7   4  -2   12.70    2.90
   7   4   2    8.60    3.10
   7   4   2   14.10    4.80
   7   4   2    8.20    3.10
  -7   4  -2   17.90    2.30
   7   4   2    8.80    1.90
  -7   4  -2   14.70    2.20
   7   4   2   13.10    2.10
  -7   4  -2    9.40    4.60
  -7   4  -2   15.60    2.90
  -8  -4  -2  147.49   10.80
   8  -4   2  139.39   10.70
  -8  -4  -2  111.99   11.80
  -8  -4  -2  112.49   13.40
   8  -4   2  110.59   11.60
  -8  -4  -2  121.09   12.00
  -8   4  -2  138.99   10.70
  -8   4  -2  116.09   13.00
  -8   4  -2  151.98   10.90
   8   4   2  134.89   10.90
  -8   4  -2  128.19   11.80
  -8   4  -2  154.48   11.80
   8   4   2  114.89   12.00
   8   4   2  130.19   10.80
   9  -4   2   -0.70    2.80
  -9  -4  -2   -0.50    1.90
   9  -4   2   -0.20    2.20
   9  -4   2    0.80    1.60
  -9  -4  -2   -3.10    2.80
  -9  -4  -2   -5.90    4.70
  -9   4  -2    2.70    1.80
   9   4   2   -2.80    2.90
   9   4   2    0.30    1.40
  -9   4  -2   -1.30    2.60
   9   4   2    2.90    1.90
 -10  -4  -2    2.50    3.30
 -10  -4  -2    6.80    2.50
  10  -4   2    2.50    3.30
 -10  -4  -2   -1.90    5.70
  10  -4   2    3.10    2.60
  10   4   2   -1.00    3.10
 -10   4  -2    0.90    1.90
  10   4   2    3.40    1.70
 -10   4  -2   -4.70    5.30
 -10   4  -2    2.70    3.10
  10   4   2    4.30    2.20
  11  -4   2    0.50    3.40
 -11  -4  -2   -0.30    6.30
  11  -4   2    1.40    1.60
  11  -4   2    4.70    2.90
 -11  -4  -2   -0.60    3.60
  11   4   2   -0.90    3.70
 -11   4  -2    2.00    3.40
 -11   4  -2    0.80    2.00
  11   4   2    5.30    2.70
  11   4   2    1.30    1.70
 -11   4  -2   -7.30    5.50
 -12  -4  -2    1.40    4.20
  12  -4   2   -0.80    3.90
 -12  -4  -2   -6.20    6.40
  12  -4   2    0.00    1.60
  12   4   2   -0.30    4.00
  12   4   2   -0.40    2.70
 -12   4  -2   -1.50    3.70
  12   4   2   -1.10    2.50
 -12   4  -2   -0.60    2.20
 -12   4  -2    9.30    7.00
  12   4   2   -2.80    1.70
 -13  -4  -2   12.50    8.10
  13  -4   2   -2.80    3.40
 -13  -4  -2    3.10    4.50
  13   4   2    0.80    3.10
  13   4   2   -3.20    3.20
 -13   4  -2    0.10    4.20
 -13   4  -2    3.80    7.40
  14  -4   2    4.00    4.30
 -14  -4  -2   11.70    5.50
  14  -4   2   15.30    5.80
  14   4   2    9.40    3.70
  14   4   2   10.70    4.10
 -14   4  -2   15.40    8.70
 -14   4  -2   10.50    4.90
  14   4   2   22.30    6.30
  15  -4   2   67.09   13.80
  15  -4   2   48.30    8.50
 -15   4  -2   75.29   14.90
 -15  -5   2   17.60    8.60
 -15  -5   2    8.00    5.60
  15  -5  -2    3.10    3.50
  15  -5  -2    2.70    4.80
 -15  -5   2    6.10    5.00
 -15   5   2   11.70    5.00
  15   5  -2    2.20    3.70
  15   5  -2    3.40    4.50
 -14  -5   2   75.19   11.20
  14  -5  -2   82.69    9.90
 -14  -5   2   93.39    9.70
 -14  -5   2   93.79   14.30
  14  -5  -2   88.99    8.60
 -14   5   2   68.59   10.20
 -14   5   2   79.59   13.20
  14   5  -2   79.79    9.20
  14   5  -2  110.99   15.70
  14   5  -2   80.09    8.80
 -13  -5   2   15.20    4.50
 -13  -5   2   16.20    5.10
  13  -5  -2   13.50    4.50
  13  -5  -2   15.50    3.20
 -13  -5   2   20.10    7.80
  13  -5  -2   15.40    4.20
 -13   5   2   12.80    2.60
 -13   5   2   12.00    4.20
  13   5  -2   15.00    3.50
 -13   5   2   11.70    7.50
  13   5  -2   18.40    4.80
  13   5  -2   13.10    3.10
 -12  -5   2   -2.30    5.60
  12  -5  -2    1.80    2.20
  12  -5  -2    6.40    3.50
  12  -5  -2    0.90    2.70
  12   5  -2    7.60    3.20
  12   5  -2    6.80    3.60
  12   5  -2   -3.00    2.30
  11  -5  -2   29.10    3.80
  11  -5  -2   29.50    4.20
  11  -5  -2   28.90    4.30
  11  -5  -2   29.70    5.80
 -11  -5   2   23.80    4.80
  11  -5  -2   31.10    4.60
 -11  -5   2   23.40    6.80
  11   5  -2   22.20    3.70
  11   5  -2   31.20    6.20
  11   5  -2   39.20    4.90
 -11   5   2   21.30    4.30
 -11   5   2   24.80    7.20
  10  -5  -2  193.18   15.30
  10  -5  -2  182.08   15.00
 -10  -5   2  166.98   16.40
  10  -5  -2  214.08   14.70
 -10  -5   2  180.28   17.60
  10  -5  -2  167.18   15.90
  10  -5  -2  192.48   15.50
 -10  -5   2  178.78   16.30
  10   5  -2  179.48   16.10
 -10   5   2  163.68   15.80
 -10   5   2  198.28   17.80
  10   5  -2  193.38   15.30
  10   5  -2  189.58   15.40
   9  -5  -2 1634.54  125.09
   9  -5  -2 1510.45  124.79
   9  -5  -2 1460.95  125.29
   9  -5  -2 1732.33  125.09
  -9  -5   2 1513.85  125.59
   9  -5  -2 1770.82  124.59
   9  -5  -2 1573.44  124.49
  -9  -5   2 1547.15  126.29
  -9  -5   2 1541.85  125.49
   9   5  -2 1617.64  124.99
   9   5  -2 1558.24  125.39
   9   5  -2 1557.54  124.99
   9   5  -2 1866.81  124.99
  -9   5   2 1539.75  125.39
  -9   5   2 1788.72  126.59
   8  -5  -2   33.50    2.90
  -8  -5   2   29.70    4.20
  -8  -5   2   23.90    4.00
  -8  -5   2   28.80    5.10
   8  -5  -2   26.90    3.90
  -8  -5   2   27.20    4.20
   8  -5  -2   28.30    3.30
   8  -5  -2   23.00    4.60
   8  -5  -2   34.50    4.10
  -8  -5   2   24.70    6.20
  -8   5   2   30.50    7.20
  -8   5   2   33.20    4.60
   8   5  -2   23.40    4.90
   8   5  -2   24.40    3.90
  -8   5   2   37.00    4.60
   8   5  -2   26.20    3.80
  -8   5   2   26.80    4.50
  -7  -5   2  715.73   58.79
  -7  -5   2  851.41   58.59
  -7  -5   2  722.23   58.29
  -7  -5   2  696.03   59.39
   7  -5  -2  733.43   58.49
   7  -5  -2  740.43   58.49
   7  -5  -2  668.83   58.19
   7  -5  -2  684.63   58.69
   7  -5  -2  811.92   58.19
  -7  -5   2  790.62   58.49
  -7  -5   2  701.13   58.89
   7  -5  -2  823.92   58.09
   7   5  -2  772.02   58.39
   7   5  -2  745.63   58.79
  -7   5   2  818.02   58.39
   7   5  -2  727.33   58.79
   7   5  -2  731.93   58.39
  -7   5   2  754.62   58.69
   7   5  -2  799.42   58.49
   6  -5  -2  282.17   23.60
   6  -5  -2  311.87   23.20
  -6  -5   2  267.07   23.70
   6  -5  -2  304.67   23.40
   6  -5  -2  286.77   23.40
  -6  -5   2  280.17   23.30
  -6  -5   2  307.07   23.40
  -6  -5   2  268.17   24.20
  -6  -5   2  306.27   23.50
   6  -5  -2  342.87   23.00
   6   5  -2  286.87   23.70
   6   5  -2  286.27   23.30
  -6   5   2  333.27   23.70
   6   5  -2  282.67   23.70
  -6   5   2  304.97   23.30
   6   5  -2  291.97   23.40
   6   5  -2  297.67   23.30
  -5  -5   2    0.90    1.60
  -5  -5   2    3.50    1.60
   5  -5  -2    5.60    1.40
  -5  -5   2    4.40    1.40
  -5  -5   2    1.50    1.50
   5  -5  -2    5.60    1.50
   5  -5  -2    3.10    0.80
   5  -5  -2    4.20    1.40
   5  -5  -2    5.50    1.00
  -5  -5   2    3.90    1.00
   5   5  -2    4.20    0.60
  -5   5   2    5.00    1.20
   5   5  -2    4.70    1.40
   5   5  -2    4.30    1.60
  -5   5   2    5.10    1.30
   5   5  -2    2.60    1.20
  -5   5   2    5.30    1.50
   5   5  -2    1.90    1.60
   5   5  -2    4.10    1.10
  -5   5   2    5.40    1.30
   5   5  -2    5.90    2.30
  -5   5   2    3.50    0.50
  -5   5   2   10.90    3.40
   4  -5  -2  556.34   41.60
  -4  -5   2  517.35   41.70
  -4  -5   2  486.45   42.00
  -4  -5   2  465.75   41.80
   4  -5  -2  609.14   41.90
  -4  -5   2  487.15   41.90
   4  -5  -2  553.64   41.80
   4  -5  -2  535.15   41.70
   4  -5  -2  470.25   41.40
   4  -5  -2  547.35   41.70
  -4  -5   2  568.34   41.70
  -4  -5   2  548.45   41.70
  -4   5   2  597.74   41.70
   4   5  -2  575.74   42.00
   4   5  -2  510.15   41.50
  -4   5   2  572.64   41.70
   4   5  -2  535.65   41.60
   4   5  -2  529.85   41.90
   4   5  -2  547.25   41.70
  -4   5   2  585.24   41.90
   4   5  -2  523.35   41.60
   4   5  -2  481.85   41.80
   3  -5  -2  143.69   11.80
   3  -5  -2  146.69   11.40
  -3  -5   2  130.59   11.40
   3  -5  -2  165.08   11.50
  -3  -5   2  144.29   11.50
   3  -5  -2  125.69   11.10
   3  -5  -2  155.48   11.50
  -3  -5   2  126.49   11.60
  -3  -5   2  135.49   11.70
   3   5  -2  141.79   11.40
   3   5  -2  149.09   11.40
   3   5  -2  143.49   11.70
  -3   5   2  150.78   11.40
   3   5  -2  157.88   11.70
  -2  -5   2  771.42   57.49
  -2  -5   2  701.33   57.29
  -2  -5   2  695.73   57.39
   2  -5  -2  726.23   57.29
   2  -5  -2  741.23   57.39
   2  -5  -2  733.23   57.39
  -2  -5   2  687.13   57.39
  -2  -5   2  722.33   57.29
  -2   5   2  841.02   57.39
   2   5  -2  675.43   57.39
   2   5  -2  662.33   57.49
   2   5  -2  763.22   57.29
  -2   5   2  856.81   57.39
  -2   5   2  758.22   57.29
   2   5  -2  746.83   57.49
   2   5  -2  770.62   57.29
  -1  -5   2   12.90    1.80
   1  -5  -2   14.10    2.10
   1  -5  -2   13.10    1.50
   1  -5  -2   13.00    1.90
   1  -5  -2   12.70    1.90
  -1  -5   2   14.00    1.50
  -1  -5   2   12.70    1.50
   1  -5  -2   16.10    1.90
  -1   5   2   12.10    1.50
  -1   5   2   13.70    1.90
  -1   5   2   15.40    1.70
   1   5  -2   13.20    1.80
  -1   5   2   14.30    1.90
   1   5  -2   17.70    1.80
   1   5  -2   16.80    1.50
   1   5  -2   15.30    1.90
   0  -5  -2   38.60    3.90
   0  -5  -2   37.60    3.40
   0  -5  -2   36.60    3.80
   0  -5   2   45.60    3.50
   0  -5  -2   45.20    3.60
   0  -5  -2   39.40    3.80
   0  -5   2   40.50    3.60
   0  -5   2   45.80    3.40
   0   5   2   45.00    4.00
   0   5  -2   43.50    3.70
   0   5   2   40.10    3.80
   0   5  -2   46.70    3.60
   0   5   2   39.80    3.50
   0   5   2   37.00    3.40
   0   5  -2   40.10    3.60
   0   5   2   36.20    3.80
  -1  -5  -2    7.20    1.50
   1  -5   2    5.70    0.90
  -1  -5  -2    4.50    1.30
  -1  -5  -2    4.20    1.10
  -1  -5  -2    3.50    0.80
   1  -5   2    3.60    0.90
  -1  -5  -2    4.20    0.80
  -1   5  -2    5.00    1.00
  -1   5  -2    5.00    1.00
   1   5   2    3.20    1.40
   1   5   2    6.00    0.90
   1   5   2    3.90    1.10
   1   5   2    3.10    1.30
   1   5   2    4.60    0.90
  -2  -5  -2  434.66   35.80
  -2  -5  -2  448.26   35.30
  -2  -5  -2  439.46   35.50
  -2  -5  -2  485.85   35.50
  -2  -5  -2  437.16   35.80
   2  -5   2  452.05   35.80
  -2  -5  -2  465.05   35.70
   2   5   2  441.36   35.90
   2   5   2  494.65   35.50
  -2   5  -2  477.35   35.50
  -2   5  -2  455.15   35.40
  -2   5  -2  464.95   35.60
   2   5   2  439.26   35.80
   2   5   2  467.15   35.50
   3  -5   2  741.83   56.29
  -3  -5  -2  714.03   56.59
   3  -5   2  784.82   56.59
  -3  -5  -2  704.93   56.39
  -3  -5  -2  674.33   56.69
  -3  -5  -2  752.22   56.29
  -3  -5  -2  737.03   56.19
  -3  -5  -2  682.83   56.69
  -3   5  -2  782.32   56.39
  -3   5  -2  835.32   56.99
  -3   5  -2  627.84   56.29
   3   5   2  699.33   56.69
   3   5   2  689.13   56.69
   3   5   2  765.52   57.29
   3   5   2  727.13   56.29
   3   5   2  731.43   56.59
  -4  -5  -2  211.18   18.10
  -4  -5  -2  210.48   18.10
   4  -5   2  241.28   17.90
  -4  -5  -2  211.38   18.50
  -4  -5  -2  231.88   18.30
  -4  -5  -2  212.18   18.50
   4  -5   2  242.68   18.40
   4   5   2  230.28   18.20
   4   5   2  244.58   17.90
   4   5   2  212.28   18.50
   4   5   2  239.38   19.20
   4   5   2  216.58   18.50
  -4   5  -2  248.28   18.00
   4   5   2  232.48   17.90
  -4   5  -2  249.48   18.90
  -5  -5  -2  270.47   22.00
   5  -5   2  254.97   22.20
  -5  -5  -2  263.87   21.90
  -5  -5  -2  248.28   22.30
  -5  -5  -2  253.47   22.30
  -5  -5  -2  288.17   21.80
   5   5   2  288.47   21.70
  -5   5  -2  278.77   22.80
  -5   5  -2  307.87   22.00
   5   5   2  240.48   22.30
   5   5   2  292.57   21.60
   5   5   2  300.97   23.10
   5   5   2  267.67   21.90
  -5   5  -2  304.17   22.30
   5   5   2  273.47   22.30
  -5   5  -2  300.77   21.80
  -6  -5  -2  385.66   34.60
  -6  -5  -2  411.26   34.60
   6  -5   2  461.35   33.90
   6  -5   2  388.46   34.40
  -6  -5  -2  457.65   34.10
   6   5   2  492.25   35.50
   6   5   2  447.56   33.90
  -6   5  -2  474.15   34.00
   6   5   2  384.56   34.60
   6   5   2  438.96   34.20
   6   5   2  461.85   33.70
  -6   5  -2  431.96   35.10
  -6   5  -2  427.46   34.50
   6   5   2  430.56   34.60
   7  -5   2  169.48   12.90
  -7  -5  -2  140.09   13.90
   7  -5   2  148.29   13.80
  -7  -5  -2  145.49   15.10
  -7  -5  -2  183.08   13.00
  -7  -5  -2  153.78   13.90
  -7   5  -2  174.38   13.00
   7   5   2  167.58   13.20
   7   5   2  189.18   15.20
  -7   5  -2  150.78   14.70
   7   5   2  144.99   13.90
  -7   5  -2  157.58   13.80
   7   5   2  139.69   14.00
   7   5   2  171.68   12.90
  -8  -5  -2  337.37   24.10
   8  -5   2  318.07   23.90
  -8  -5  -2  274.07   24.90
  -8  -5  -2  292.27   26.30
   8  -5   2  280.37   24.80
  -8   5  -2  291.57   26.00
  -8   5  -2  286.27   24.80
  -8   5  -2  334.17   24.10
   8   5   2  314.57   24.20
   8   5   2  288.07   25.00
   8   5   2  320.87   24.00
   9  -5   2  277.77   24.70
  -9  -5  -2  255.47   24.80
   9  -5   2  308.17   23.70
  -9  -5  -2  344.07   23.90
   9  -5   2  318.87   24.10
  -9  -5  -2  303.87   26.70
  -9   5  -2  316.17   23.80
  -9   5  -2  275.27   26.00
   9   5   2  318.57   23.90
  -9   5  -2  283.87   24.70
   9   5   2  314.97   23.80
   9   5   2  279.77   24.90
 -10  -5  -2   56.49   10.40
 -10  -5  -2   60.19    8.20
  10  -5   2   67.39    6.80
 -10  -5  -2   63.09    6.70
  10  -5   2   54.19    8.00
  10  -5   2   64.49    6.10
  10   5   2   71.99    6.30
  10   5   2   72.49    6.40
 -10   5  -2   61.79    6.10
  10   5   2   59.19    8.30
 -10   5  -2   62.89    7.90
 -10   5  -2   46.30    9.50
  11  -5   2   63.09    7.10
 -11  -5  -2   50.39    8.30
  11  -5   2   62.49    6.20
  11  -5   2   57.39    8.10
 -11  -5  -2   54.39   11.00
 -11   5  -2   58.79    6.00
  11   5   2   60.39    6.50
  11   5   2   52.89    8.30
  11   5   2   69.99    6.20
 -11   5  -2   51.29   10.40
 -11   5  -2   52.19    8.10
 -12  -5  -2   49.90    9.10
 -12  -5  -2   52.89    6.60
  12  -5   2   52.79    7.10
  12  -5   2   52.19    5.90
  12  -5   2   59.29    8.80
 -12   5  -2   57.39   11.00
  12   5   2   65.99    6.10
  12   5   2   50.19    8.60
 -12   5  -2   43.60    8.10
 -12   5  -2   48.20    5.90
  12   5   2   62.59    6.60
  12   5   2   51.49    6.50
  13  -5   2    4.60    5.00
 -13  -5  -2    1.80    4.60
  13  -5   2   -0.40    3.80
 -13  -5  -2    8.20    3.80
  13   5   2    6.20    3.10
  13   5   2    0.30    3.20
  13   5   2    8.70    5.50
 -13   5  -2   13.80    7.70
 -13   5  -2    2.80    4.30
 -14  -5  -2   19.40    4.80
 -14  -5  -2   11.20    4.20
  14  -5   2    8.20    5.80
  14  -5   2   15.70    4.90
 -14  -5  -2   13.40    5.80
  14   5   2   14.70    4.10
  14   5   2   11.70    4.40
 -14   5  -2   10.10    5.10
 -14   5  -2   24.90    9.10
  14   5   2   24.80    6.50
 -15  -5  -2   83.79   11.30
  15  -5   2   90.59   11.20
 -15  -5  -2   94.49   12.90
 -15  -5  -2   68.99    9.50
 -15   5  -2   70.69   11.80
  15   5   2   88.79    9.70
  15  -6  -2   -0.50    3.40
 -15  -6   2   -3.50    4.90
 -15  -6   2    4.70    5.40
  15  -6  -2   -0.20    4.70
  15   6  -2    2.40    3.60
  15   6  -2    2.10    4.80
 -15   6   2   -0.10    4.40
 -14  -6   2   33.20    9.20
 -14  -6   2   30.80    6.60
  14  -6  -2   26.20    5.40
 -14  -6   2   37.90    5.90
  14  -6  -2   36.90    5.50
 -14   6   2   24.00    5.50
 -14   6   2   30.10    9.00
  14   6  -2   27.00    5.30
  14   6  -2   27.20    4.70
 -13  -6   2   81.09   10.80
  13  -6  -2   83.69    8.30
 -13  -6   2   89.79    9.40
  13  -6  -2   80.19   10.40
 -13  -6   2   83.19   13.40
  13  -6  -2   86.29    9.20
 -13   6   2   71.99   12.80
  13   6  -2   95.99    8.40
  13   6  -2   73.59    9.50
  13   6  -2  103.09   10.80
  13   6  -2   80.99    8.80
 -13   6   2   71.19   10.00
 -12  -6   2   37.00    7.80
  12  -6  -2   50.39    6.60
  12  -6  -2   53.39    7.60
 -12  -6   2   42.80   10.40
  12  -6  -2   45.20    6.00
  12  -6  -2   43.40    5.50
 -12  -6   2   53.29    8.40
  12   6  -2   51.99    6.00
 -12   6   2   38.50    7.30
  12   6  -2   52.69    5.90
  12   6  -2   57.39    6.30
  12   6  -2   52.89    8.00
 -12   6   2   42.00    9.30
  11  -6  -2   73.39    8.80
  11  -6  -2   80.29    8.30
  11  -6  -2   77.89    7.40
 -11  -6   2   84.39    8.50
  11  -6  -2   91.49    8.00
 -11  -6   2   78.69   10.90
 -11  -6   2   76.19    9.40
 -11   6   2   72.99   11.20
  11   6  -2   99.49    8.20
  11   6  -2   82.09    7.90
  11   6  -2   83.49    9.10
 -11   6   2   70.69    8.60
  10  -6  -2   16.40    2.60
  10  -6  -2   12.90    3.50
  10  -6  -2   16.60    3.20
  10  -6  -2   18.70    2.00
 -10  -6   2   11.10    3.90
  10  -6  -2   15.50    2.50
  10  -6  -2   17.10    3.40
 -10  -6   2   20.60    3.80
 -10  -6   2   21.10    6.00
 -10  -6   2   16.10    4.50
  10   6  -2   15.40    2.90
 -10   6   2   16.80    3.90
  10   6  -2   13.40    3.70
  10   6  -2   24.70    3.40
 -10   6   2   16.90    6.10
 -10   6   2   13.50    3.50
   9  -6  -2  641.74   52.39
   9  -6  -2  668.03   51.99
  -9  -6   2  614.74   52.59
   9  -6  -2  703.33   51.59
  -9  -6   2  692.73   52.19
   9  -6  -2  643.74   51.69
  -9  -6   2  616.64   52.59
   9  -6  -2  672.43   52.09
  -9  -6   2  617.04   53.29
   9   6  -2  642.74   52.49
  -9   6   2  654.53   52.39
  -9   6   2  766.42   53.79
   9   6  -2  684.43   51.99
   9   6  -2  701.33   51.99
  -8  -6   2  117.19   11.80
  -8  -6   2  122.99   12.80
   8  -6  -2  148.59   10.70
  -8  -6   2  138.29   11.50
   8  -6  -2  114.39   11.50
   8  -6  -2  117.79   10.80
  -8  -6   2  137.49   11.40
   8  -6  -2  137.59   11.30
  -8  -6   2  132.79   12.00
  -8  -6   2  126.69   10.90
   8  -6  -2  138.49   11.20
  -8  -6   2  124.89   11.20
  -8   6   2  128.49   11.70
   8   6  -2  140.39   11.20
  -8   6   2  150.18   11.70
  -8   6   2  133.89   11.20
  -8   6   2  151.28   13.50
  -7  -6   2   16.10    2.70
   7  -6  -2   12.70    2.20
  -7  -6   2   11.20    2.60
  -7  -6   2   16.60    3.00
  -7  -6   2    8.50    2.80
   7  -6  -2   12.70    2.50
   7  -6  -2   17.60    2.30
  -7  -6   2   10.90    4.20
   7  -6  -2   12.60    2.60
  -7  -6   2   14.00    2.40
  -7  -6   2   18.80    2.70
   7  -6  -2    8.40    2.30
   7   6  -2   10.20    2.80
   7   6  -2   16.60    2.90
   7   6  -2   23.40    5.10
   7   6  -2   12.90    2.20
  -7   6   2   11.30    2.20
  -7   6   2   16.20    2.60
  -7   6   2   20.80    5.00
  -7   6   2   14.30    3.30
   7   6  -2   12.70    2.80
   7   6  -2   13.70    2.40
  -7   6   2   14.50    2.70
  -7   6   2   13.40    2.40
   6  -6  -2  360.06   29.90
   6  -6  -2  400.46   29.80
  -6  -6   2  388.66   30.10
  -6  -6   2  332.67   30.20
  -6  -6   2  404.06   29.90
  -6  -6   2  362.16   30.80
  -6  -6   2  334.37   30.20
   6  -6  -2  398.66   30.00
  -6  -6   2  370.06   29.90
   6   6  -2  383.36   29.90
   6   6  -2  381.66   30.70
  -6   6   2  437.26   30.20
   6   6  -2  388.56   29.90
  -6   6   2  402.76   29.90
   6   6  -2  360.86   29.90
   6   6  -2  340.77   30.20
  -6   6   2  442.96   30.30
   5  -6  -2  159.38   12.50
  -5  -6   2  155.48   12.40
   5  -6  -2  163.88   12.30
  -5  -6   2  130.49   12.60
  -5  -6   2  155.58   12.30
  -5  -6   2  155.48   12.50
   5  -6  -2  163.58   12.40
   5  -6  -2  131.79   12.00
   5  -6  -2  146.29   12.40
   5   6  -2  150.48   12.30
   5   6  -2  137.29   12.60
  -5   6   2  156.18   12.30
   5   6  -2  152.68   12.30
  -5   6   2  171.58   12.60
   5   6  -2  168.68   12.90
   5   6  -2  151.18   12.70
   5   6  -2  151.58   12.00
   5   6  -2  156.98   12.30
   4  -6  -2  371.46   27.30
  -4  -6   2  295.47   27.30
  -4  -6   2  318.97   27.30
   4  -6  -2  332.57   27.10
  -4  -6   2  349.67   27.20
  -4  -6   2  343.37   27.30
   4  -6  -2  353.86   27.20
  -4  -6   2  354.06   27.10
   4  -6  -2  359.06   27.10
   4   6  -2  346.57   27.00
  -4   6   2  342.57   27.30
   4   6  -2  307.87   27.30
   4   6  -2  385.36   27.40
  -4   6   2  373.76   27.10
   4   6  -2  360.06   27.10
   4   6  -2  351.96   27.40
   3  -6  -2  227.68   17.30
   3  -6  -2  244.28   17.30
  -3  -6   2  207.48   17.10
  -3  -6   2  207.78   17.40
  -3  -6   2  227.08   17.20
  -3  -6   2  215.98   17.50
   3  -6  -2  196.98   16.90
   3  -6  -2  209.58   17.20
   3  -6  -2  239.98   17.40
  -3  -6   2  226.18   17.30
   3   6  -2  211.38   17.40
   3   6  -2  219.98   17.30
   3   6  -2  198.48   17.40
   3   6  -2  235.18   17.20
   3   6  -2  227.18   17.20
  -3   6   2  199.98   17.40
  -3   6   2  225.38   17.20
  -1  -6   2 1295.27  103.29
   1  -6  -2 1478.95  103.49
  -1   6   2 1266.97  103.19
   1   6  -2 1391.66  103.29
   1   6  -2 1287.07  103.29
  -1   6   2 1301.47  103.39
   0  -6   2  115.79    8.80
   0  -6  -2  115.09    9.20
   0  -6  -2  102.09    9.10
   0  -6  -2  102.39    9.20
   0  -6   2  120.29    8.80
   0  -6   2  103.89    9.00
   0  -6  -2  109.09    8.80
   0   6  -2  117.49    9.10
   0   6  -2  118.69    9.00
   0   6   2  108.19    8.90
   0   6  -2  122.69    9.00
   0   6   2   97.19    9.20
   0   6   2  104.69    8.80
   0   6   2  123.29    9.20
  -1  -6  -2  548.95   43.80
   1  -6   2  530.65   43.50
   1  -6   2  615.74   43.40
  -1  -6  -2  541.25   43.70
  -1  -6  -2  575.54   43.40
  -1  -6  -2  575.34   43.50
  -1  -6  -2  558.74   43.70
   1  -6   2  550.94   43.40
   1   6   2  518.25   43.70
  -1   6  -2  576.14   43.50
   1   6   2  504.35   43.50
   1   6   2  603.24   43.80
   1   6   2  570.24   43.70
  -1   6  -2  590.04   43.50
   1   6   2  555.54   43.40
  -2  -6  -2 1142.39   95.99
  -2  -6  -2 1225.68   95.69
  -2  -6  -2 1304.27   95.69
  -2  -6  -2 1191.58   95.89
   2  -6   2 1214.88   95.69
   2   6   2 1276.47   95.69
  -2   6  -2 1358.06   95.69
   2   6   2 1289.47   96.09
   2   6   2 1128.89   95.99
   2   6   2 1199.78   95.69
   2   6   2 1298.27   95.89
  -3  -6  -2  200.68   17.90
  -3  -6  -2  225.58   17.40
   3  -6   2  243.98   17.80
  -3  -6  -2  214.58   17.90
  -3  -6  -2  214.58   17.50
  -3  -6  -2  219.18   17.70
   3  -6   2  220.28   17.50
  -3  -6  -2  218.28   17.30
  -3   6  -2  239.38   17.50
  -3   6  -2  212.18   17.40
   3   6   2  208.88   18.00
  -3   6  -2  245.18   17.40
   3   6   2  214.68   18.50
   3   6   2  224.38   17.70
   3   6   2  207.28   17.90
  -3   6  -2  245.68   18.50
  -4  -6  -2  351.86   28.30
  -4  -6  -2  363.86   27.80
  -4  -6  -2  367.76   28.00
   4  -6   2  350.16   27.90
  -4  -6  -2  328.67   28.00
  -4  -6  -2  333.77   28.40
   4  -6   2  363.06   28.30
  -4  -6  -2  330.77   28.50
   4   6   2  335.87   28.40
  -4   6  -2  381.56   28.70
   4   6   2  356.96   27.90
  -4   6  -2  381.16   28.00
   4   6   2  374.46   29.10
   4   6   2  335.07   28.50
  -4   6  -2  407.26   28.00
   4   6   2  361.56   28.20
   4   6   2  367.66   27.80
  -5  -6  -2  239.38   22.60
  -5  -6  -2  289.07   22.10
  -5  -6  -2  278.67   22.40
   5  -6   2  287.07   22.00
  -5  -6  -2  250.97   22.60
   5  -6   2  275.67   22.50
  -5  -6  -2  272.37   22.10
  -5   6  -2  303.27   22.60
   5   6   2  295.17   23.50
  -5   6  -2  311.07   22.10
   5   6   2  282.87   21.90
   5   6   2  291.37   21.90
   5   6   2  244.38   22.70
   5   6   2  282.07   22.30
   5   6   2  252.27   22.60
  -5   6  -2  288.07   23.20
  -5   6  -2  326.97   22.30
  -6  -6  -2  156.98   12.90
   6  -6   2  151.08   13.20
   6  -6   2  165.48   12.40
  -6  -6  -2  158.98   12.60
  -6  -6  -2  134.09   13.40
  -6  -6  -2  162.58   12.70
  -6  -6  -2  134.39   13.20
   6   6   2  165.08   12.20
   6   6   2  137.09   13.30
  -6   6  -2  161.48   13.30
   6   6   2  154.28   12.40
   6   6   2  171.68   14.40
  -6   6  -2  143.99   13.90
   6   6   2  138.79   13.40
  -6   6  -2  171.28   12.50
   6   6   2  157.48   12.70
   7  -6   2   58.49    6.90
  -7  -6  -2   63.09    6.10
  -7  -6  -2   65.29    6.20
   7  -6   2   63.79    5.90
  -7  -6  -2   57.29    7.50
  -7   6  -2   51.29    6.90
  -7   6  -2   66.39    6.10
   7   6   2   77.29    8.80
   7   6   2   51.29    7.50
   7   6   2   69.79    6.20
   7   6   2   75.99    5.40
  -7   6  -2   78.59    7.00
   7   6   2   70.09    5.90
   8  -6   2  375.86   28.20
  -8  -6  -2  381.16   28.30
  -8  -6  -2  368.06   28.40
   8  -6   2  334.57   29.00
  -8  -6  -2  310.37   29.10
  -8  -6  -2  377.06   28.30
  -8   6  -2  330.17   29.90
   8   6   2  399.16   28.20
   8   6   2  341.27   29.20
   8   6   2  388.66   28.40
  -8   6  -2  330.57   28.90
   9  -6   2   55.09    7.50
  -9  -6  -2   63.69    6.20
   9  -6   2   66.59    5.80
   9  -6   2   64.29    6.50
  -9  -6  -2   52.29    7.70
  -9  -6  -2   59.79    6.30
   9   6   2   65.39    6.10
   9   6   2   53.59    7.90
  -9   6  -2   63.39    5.90
  -9   6  -2   52.09    7.00
   9   6   2   68.59    5.90
  -9   6  -2   58.29    7.20
 -10  -6  -2    4.40    3.50
 -10  -6  -2    5.80    2.70
  10  -6   2    3.00    2.00
  10  -6   2    4.80    3.40
  10  -6   2    6.00    2.70
  10  -6   2   -1.40    2.60
  10   6   2    2.50    3.50
 -10   6  -2    5.90    3.30
 -10   6  -2    6.90    2.40
  10   6   2    4.60    1.90
  10   6   2    6.60    2.20
 -10   6  -2   -2.50    5.20
  11  -6   2   53.09    6.60
 -11  -6  -2   45.10    7.90
 -11  -6  -2   49.90    6.00
  11  -6   2   42.00    7.90
 -11   6  -2   42.40    7.40
  11   6   2   50.99    5.80
  11   6   2   62.39    5.80
  11   6   2   49.90    8.50
  11   6   2   46.70    6.60
 -11   6  -2   58.29    5.60
 -11   6  -2   40.30    9.70
 -12  -6  -2    1.60    4.20
 -12  -6  -2   -0.50    3.00
 -12  -6  -2   -1.50    3.10
  12  -6   2    0.20    2.00
  12  -6   2    3.10    4.00
  12  -6   2    2.30    3.50
  12   6   2    0.70    4.20
  12   6   2   -2.10    2.60
 -12   6  -2    1.60    6.20
  12   6   2   -0.20    2.70
 -12   6  -2    0.70    3.80
 -12   6  -2    2.80    2.60
 -13  -6  -2  470.45   36.50
  13  -6   2  503.45   36.80
  13  -6   2  428.76   37.70
 -13  -6  -2  435.16   37.80
  13   6   2  501.75   36.30
 -13   6  -2  393.26   37.30
  13   6   2  454.25   36.40
 -13   6  -2  454.55   39.90
  14  -6   2   21.00    5.10
 -14  -6  -2   17.10    6.10
 -14  -6  -2   13.40    4.50
 -14  -6  -2   11.40    4.90
  14  -6   2   21.70    6.40
  14   6   2   17.50    4.60
 -14   6  -2   18.10    5.50
  14   6   2   16.60    4.20
  15  -6   2   32.60   10.70
 -15  -6  -2   15.30    6.00
  15  -6   2   13.10    5.60
 -15  -6  -2   15.60    5.30
  15  -7  -2    7.50    5.20
 -15  -7   2    1.10    5.20
  15  -7  -2    1.90    3.80
 -15  -7   2    9.90    6.00
  15   7  -2    1.40    4.70
 -15   7   2   17.20    8.80
 -15   7   2   12.10    5.20
  15   7  -2    5.00    4.10
  14  -7  -2    7.20    3.00
  14  -7  -2    4.00    4.10
 -14  -7   2   -2.70    4.50
 -14  -7   2   15.80    5.50
  14   7  -2    4.20    4.00
 -14   7   2   13.20    8.10
 -14   7   2    1.70    4.20
  14   7  -2    4.50    3.60
 -13  -7   2   11.90    4.80
 -13  -7   2    9.80    7.00
  13  -7  -2   12.60    2.80
 -13  -7   2    6.70    4.20
  13  -7  -2   18.60    4.30
  13  -7  -2    9.20    4.70
 -13   7   2   17.20    7.80
  13   7  -2    9.10    3.70
  13   7  -2    9.70    3.40
 -13   7   2    7.90    4.00
  13   7  -2   12.60    3.50
 -12  -7   2   23.00    5.50
  12  -7  -2   25.60    4.20
  12  -7  -2   34.90    7.00
 -12  -7   2   25.80    7.80
  12  -7  -2   31.60    4.60
 -12  -7   2   28.40    5.70
  12  -7  -2   23.60    4.70
  12   7  -2   31.30    4.60
  12   7  -2   44.80    7.50
 -12   7   2   20.20    4.60
 -12   7   2   23.30    8.10
  12   7  -2   33.90    5.30
  12   7  -2   32.10    5.10
  11  -7  -2  140.99   12.50
 -11  -7   2  159.78   12.70
  11  -7  -2  143.89   11.70
  11  -7  -2  131.39   13.00
  11  -7  -2  128.39   12.10
 -11  -7   2  142.29   13.80
 -11  -7   2  134.39   15.30
  11   7  -2  153.88   13.60
 -11   7   2  129.99   15.20
 -11   7   2  120.19   12.80
  11   7  -2  161.48   12.50
  11   7  -2  140.09   12.20
  10  -7  -2   60.99    6.50
 -10  -7   2   60.29    6.80
  10  -7  -2   52.09    5.60
  10  -7  -2   59.99    5.20
 -10  -7   2   47.20    7.80
  10  -7  -2   55.19    6.60
 -10  -7   2   55.19    9.40
  10  -7  -2   53.59    7.10
 -10  -7   2   61.99    9.50
 -10   7   2   48.70    7.00
 -10   7   2   53.69    9.50
  10   7  -2   60.19    7.80
  10   7  -2   70.09    6.40
 -10   7   2   60.29    7.80
  10   7  -2   57.99    6.20
  10   7  -2   69.59    6.60
  -9  -7   2   40.60    7.10
   9  -7  -2   42.40    4.30
  -9  -7   2   34.30    7.70
  -9  -7   2   46.00    4.80
   9  -7  -2   39.20    5.90
  -9  -7   2   33.30    6.20
   9  -7  -2   38.90    5.10
   9  -7  -2   49.30    5.50
  -9  -7   2   45.80    5.60
   9   7  -2   46.60    5.00
   9   7  -2   45.90    5.00
  -9   7   2   46.60    5.90
  -9   7   2   43.50    8.20
  -9   7   2   44.10    6.10
   9   7  -2   35.90    6.30
   8  -7  -2    7.00    1.80
   8  -7  -2    7.40    2.70
   8  -7  -2    1.50    1.40
  -8  -7   2    3.10    1.70
   8  -7  -2    9.50    2.50
  -8  -7   2    1.60    2.50
  -8  -7   2    4.60    4.20
  -8  -7   2    3.90    2.60
  -8  -7   2    2.50    2.80
  -8  -7   2    4.00    3.00
   8  -7  -2    4.60    2.30
  -8   7   2    7.80    5.20
   8   7  -2   11.80    4.40
  -8   7   2    4.70    2.50
   8   7  -2    3.10    2.20
   8   7  -2    5.00    2.90
  -8   7   2    4.50    2.60
  -8   7   2    3.50    2.30
   8   7  -2    3.40    2.00
  -7  -7   2  207.98   17.00
  -7  -7   2  197.18   17.60
  -7  -7   2  195.78   17.70
  -7  -7   2  212.98   17.00
  -7  -7   2  208.48   17.20
  -7  -7   2  193.68   18.20
   7  -7  -2  207.08   17.30
   7  -7  -2  196.08   16.60
   7  -7  -2  212.18   17.00
   7  -7  -2  206.88   17.10
   7  -7  -2  230.38   16.80
   7   7  -2  186.18   17.50
  -7   7   2  234.88   17.50
  -7   7   2  216.98   17.00
   7   7  -2  216.38   17.00
   7   7  -2  219.78   17.60
  -7   7   2  245.78   17.40
   7   7  -2  211.78   17.00
  -6  -7   2   69.59    7.70
  -6  -7   2   71.89    7.70
   6  -7  -2   80.59    7.40
  -6  -7   2   77.19    7.00
  -6  -7   2   81.39    7.00
   6  -7  -2   72.99    6.50
  -6  -7   2   84.29    7.30
   6  -7  -2   84.69    7.10
   6  -7  -2   87.69    6.90
   6  -7  -2   81.09    7.10
  -6   7   2   82.79    7.00
   6   7  -2   76.69    7.00
   6   7  -2   82.69    7.80
   6   7  -2   84.69    7.00
  -6   7   2   91.09    7.30
   6   7  -2   80.39    6.90
   6   7  -2   81.49    6.40
   6   7  -2   75.09    7.70
  -5  -7   2  150.08   14.00
  -5  -7   2  168.58   13.70
   5  -7  -2  173.78   13.60
   5  -7  -2  185.98   13.60
  -5  -7   2  169.78   13.60
   5  -7  -2  146.79   13.20
  -5  -7   2  152.38   14.00
  -5  -7   2  169.68   13.60
   5   7  -2  177.28   14.60
   5   7  -2  180.48   14.20
   5   7  -2  170.08   13.30
  -5   7   2  172.38   13.50
   5   7  -2  170.68   13.60
   5   7  -2  173.58   13.50
  -5   7   2  179.58   13.80
  -4  -7   2  929.81   70.39
   4  -7  -2  837.22   70.19
  -4  -7   2  952.70   70.29
  -4  -7   2  844.32   70.49
   4  -7  -2  985.00   70.39
  -4  -7   2  787.52   70.69
   4  -7  -2  929.91   70.29
   4  -7  -2 1007.30   70.49
  -4  -7   2  920.91   70.19
   4   7  -2  858.61   70.19
  -4   7   2  834.32   70.39
  -4   7   2  983.70   70.19
   4   7  -2  886.61   70.59
   4   7  -2  808.82   70.49
   4   7  -2 1038.60   70.69
   4   7  -2  908.51   70.19
   3  -7  -2  113.89    8.20
  -3  -7   2   96.49    8.40
  -3  -7   2   95.79    8.00
  -3  -7   2   90.59    8.10
  -3  -7   2   87.49    7.90
   3  -7  -2  112.99    8.30
   3  -7  -2   93.69    8.00
  -3  -7   2   89.29    8.30
   3  -7  -2   98.69    8.10
   3   7  -2   97.19    7.90
   3   7  -2   95.59    8.10
   3   7  -2  100.09    7.90
  -3   7   2  113.89    8.30
   3   7  -2   89.59    8.30
  -3   7   2   98.39    8.00
   3   7  -2   88.09    8.30
   2  -7  -2  852.21   68.89
  -2  -7   2  928.61   69.19
  -2  -7   2  912.21   69.19
  -2  -7   2  866.41   68.99
   2  -7  -2  886.11   69.09
   2  -7  -2 1031.90   69.09
  -2  -7   2  815.22   68.89
   2  -7  -2  839.52   69.09
   2   7  -2  775.22   69.09
  -2   7   2  936.21   69.09
  -2   7   2  972.80   68.89
   2   7  -2  949.31   68.89
   2   7  -2  813.32   69.09
  -2   7   2  872.81   68.89
   2   7  -2  894.21   68.89
   2   7  -2  911.11   68.99
   1  -7  -2  508.35   42.90
  -1  -7   2  508.25   42.80
   1  -7  -2  593.34   43.10
  -1  -7   2  623.24   43.10
   1  -7  -2  619.64   42.90
  -1  -7   2  512.75   42.60
  -1  -7   2  601.84   42.90
  -1   7   2  513.05   42.90
   1   7  -2  548.25   42.60
   1   7  -2  482.25   42.90
  -1   7   2  517.75   42.80
   1   7  -2  534.85   42.80
  -1   7   2  590.94   42.90
   1   7  -2  601.54   42.70
   1   7  -2  543.45   42.80
  -1   7   2  513.85   42.70
   0  -7  -2  398.36   30.70
   0  -7   2  361.96   30.60
   0  -7  -2  433.86   31.00
   0  -7  -2  383.36   30.90
   0  -7   2  393.26   30.70
   0  -7   2  412.76   30.60
   0  -7  -2  410.26   31.10
   0   7   2  387.96   30.70
   0   7  -2  405.66   30.80
   0   7   2  349.96   30.50
   0   7   2  371.36   31.00
   0   7  -2  401.76   30.80
   0   7   2  363.96   30.60
   0   7   2  437.76   31.00
   0   7  -2  410.96   30.90
  -1  -7  -2  713.73   52.89
   1  -7   2  692.63   52.89
  -1  -7  -2  695.23   52.89
   1  -7   2  704.03   52.79
   1  -7   2  661.73   52.99
  -1  -7  -2  639.24   53.29
  -1  -7  -2  648.14   53.19
  -1   7  -2  760.72   53.19
   1   7   2  649.34   52.89
   1   7   2  627.14   53.29
  -1   7  -2  676.93   52.99
  -1   7  -2  724.03   52.99
   1   7   2  763.72   53.39
   1   7   2  610.64   52.89
   1   7   2  692.53   53.19
  -2  -7  -2   44.70    4.40
  -2  -7  -2   57.99    5.30
   2  -7   2   47.10    4.50
  -2  -7  -2   50.59    5.20
   2  -7   2   59.29    4.90
  -2  -7  -2   60.79    4.50
  -2  -7  -2   56.79    4.20
   2  -7   2   45.30    4.30
  -2  -7  -2   50.99    4.90
  -2   7  -2   47.50    4.70
   2   7   2   43.10    4.50
  -2   7  -2   60.59    4.90
  -2   7  -2   50.39    4.50
   2   7   2   57.79    4.90
   2   7   2   48.10    5.10
  -3  -7  -2  768.92   57.99
  -3  -7  -2  733.73   57.99
  -3  -7  -2  745.83   57.89
   3  -7   2  732.23   57.99
  -3  -7  -2  719.23   58.39
  -3  -7  -2  745.53   58.49
   3  -7   2  823.92   58.39
  -3  -7  -2  745.83   58.29
  -3   7  -2  810.12   58.09
   3   7   2  708.73   58.49
   3   7   2  727.03   58.49
  -3   7  -2  666.93   57.89
   3   7   2  762.72   58.99
  -3   7  -2  759.12   57.99
   3   7   2  792.12   58.29
   4  -7   2  794.62   65.19
  -4  -7  -2  791.02   65.79
  -4  -7  -2  760.12   65.69
  -4  -7  -2  798.82   65.29
  -4  -7  -2  838.02   65.09
  -4  -7  -2  826.72   65.59
  -4  -7  -2  869.41   65.29
   4  -7   2  878.71   65.69
   4   7   2  879.21   66.39
   4   7   2  809.72   65.79
   4   7   2  855.21   65.49
  -4   7  -2  957.80   66.09
   4   7   2  794.72   65.79
  -4   7  -2  911.61   65.29
  -4   7  -2  882.01   65.29
   4   7   2  840.72   65.19
   5  -7   2   40.30    4.90
  -5  -7  -2   43.90    4.40
   5  -7   2   42.80    4.10
  -5  -7  -2   42.00    4.80
  -5  -7  -2   43.30    4.40
  -5  -7  -2   46.50    3.90
  -5  -7  -2   35.40    5.50
   5   7   2   31.20    5.40
   5   7   2   47.60    4.00
  -5   7  -2   45.20    4.30
  -5   7  -2   50.29    4.40
  -5   7  -2   52.59    5.30
   5   7   2   46.10    4.10
   5   7   2   37.90    5.40
   5   7   2   49.80    6.50
   5   7   2   44.30    4.60
  -5   7  -2   32.50    5.80
  -5   7  -2   53.99    4.90
   6  -7   2  425.76   32.20
  -6  -7  -2  396.76   32.60
   6  -7   2  402.76   32.80
  -6  -7  -2  363.76   32.90
  -6  -7  -2  381.06   33.00
  -6  -7  -2  422.06   32.30
  -6  -7  -2  405.66   32.30
  -6   7  -2  409.96   33.50
   6   7   2  414.46   32.50
   6   7   2  458.85   34.10
   6   7   2  389.26   33.10
   6   7   2  387.86   33.00
   6   7   2  424.56   32.00
  -6   7  -2  427.66   32.30
  -6   7  -2  435.26   33.00
   6   7   2  449.56   32.10
  -7  -7  -2   -1.80    2.70
  -7  -7  -2    0.00    1.80
   7  -7   2   -2.70    1.90
  -7  -7  -2    0.10    1.70
   7  -7   2    0.00    2.30
  -7  -7  -2    0.80    3.10
   7  -7   2    0.80    1.50
   7   7   2    1.70    1.40
  -7   7  -2   -3.30    2.40
   7   7   2    2.20    1.00
  -7   7  -2   -0.60    2.40
   7   7   2    1.30    1.60
  -7   7  -2   -1.50    1.50
   7   7   2   -4.50    2.70
   8  -7   2   -1.10    2.10
  -8  -7  -2    1.30    3.00
  -8  -7  -2    1.80    1.90
   8  -7   2   -0.50    1.70
  -8  -7  -2    6.80    2.30
   8  -7   2    4.70    2.80
  -8  -7  -2    3.20    2.20
  -8   7  -2    3.40    2.80
   8   7   2   -1.50    3.10
  -8   7  -2    0.70    2.00
   8   7   2    3.20    1.60
   8   7   2    1.70    1.70
  -9  -7  -2   25.10    3.40
  -9  -7  -2   30.50    4.00
   9  -7   2   19.60    2.80
   9  -7   2   18.30    4.00
  -9  -7  -2   21.50    3.20
  -9  -7  -2   17.30    4.30
  -9   7  -2   15.70    3.90
   9   7   2   15.50    4.20
  -9   7  -2   24.50    3.20
   9   7   2   21.30    2.80
  -9   7  -2   14.70    6.00
  -9   7  -2   14.70    3.20
 -10  -7  -2   46.10    5.90
 -10  -7  -2   50.19    7.90
  10  -7   2   55.29    6.30
  10  -7   2   46.20    7.30
 -10  -7  -2   53.49    6.20
  10  -7   2   57.59    5.50
  10   7   2   59.19    5.70
 -10   7  -2   50.39    7.20
  10   7   2   41.30    5.80
  10   7   2   62.79    5.80
 -10   7  -2   44.40    8.70
 -10   7  -2   58.39    5.70
  10   7   2   46.60    7.90
 -11  -7  -2  277.87   21.30
  11  -7   2  273.27   21.00
  11  -7   2  239.68   22.40
 -11  -7  -2  261.97   21.50
  11   7   2  277.97   21.10
  11   7   2  220.58   21.60
 -11   7  -2  254.07   21.00
  11   7   2  277.57   22.90
 -12  -7  -2   91.79    8.90
  12  -7   2   74.89   10.70
 -12  -7  -2   79.59   10.60
  12  -7   2   89.39    9.20
 -12  -7  -2   81.29    8.80
  12   7   2   77.39    8.50
  12   7   2   93.09    8.50
 -12   7  -2   65.99    9.90
  12   7   2   88.29   11.20
 -12   7  -2   76.39    8.20
  12   7   2  102.59    8.40
 -12   7  -2   75.79   12.40
 -13  -7  -2   66.29   10.60
  13  -7   2   64.19   10.40
 -13  -7  -2   69.39    8.20
  13  -7   2   67.59    9.10
 -13  -7  -2   62.59    8.50
 -13   7  -2   73.39   12.50
  13   7   2   89.49   11.20
 -13   7  -2   48.80    9.80
  13   7   2   72.19    8.20
 -14  -7  -2  162.18   16.80
 -14  -7  -2  154.88   14.30
  14  -7   2  150.28   14.70
  14  -7   2  154.28   16.70
 -14  -7  -2  143.49   14.60
 -14   7  -2  185.08   19.60
 -14   7  -2  124.59   15.50
  14   7   2  157.28   14.00
  14   7   2  145.19   13.90
 -15  -8   2    5.10    5.50
 -15  -8   2   20.20    6.40
  15  -8  -2    9.50    5.40
  15   8  -2    4.90    4.80
  14  -8  -2   91.79    9.10
  14  -8  -2   98.39   10.60
 -14  -8   2   88.39   11.90
 -14  -8   2   93.99   10.40
 -14   8   2   73.89   10.90
  14   8  -2   95.09    9.80
 -14   8   2   93.29   15.10
  14   8  -2   98.79   10.10
  13  -8  -2   42.30    8.60
  13  -8  -2   34.80    5.80
 -13  -8   2   41.40    6.10
  13  -8  -2   35.10    5.20
  13  -8  -2   33.90    5.20
 -13  -8   2   48.10    8.90
  13   8  -2   40.20    5.30
  13   8  -2   40.40    6.30
  13   8  -2   34.20    6.20
 -13   8   2   23.50    5.40
 -13   8   2   35.10    9.00
 -12  -8   2  161.78   13.60
 -12  -8   2  142.39   14.60
  12  -8  -2  148.09   13.30
  12  -8  -2  141.49   14.40
  12  -8  -2  139.79   13.50
  12  -8  -2  146.59   12.50
 -12   8   2  149.19   16.60
  12   8  -2  154.68   13.10
  12   8  -2  166.18   14.70
 -12   8   2  132.89   14.00
  12   8  -2  158.68   13.30
  11  -8  -2    6.60    2.80
 -11  -8   2    5.20    3.60
  11  -8  -2    4.60    3.60
 -11  -8   2    3.50    3.90
  11  -8  -2    6.00    2.00
  11  -8  -2    3.90    3.30
 -11   8   2    5.80    6.50
 -11   8   2    4.90    3.20
  11   8  -2   10.20    4.00
  11   8  -2    4.40    2.80
  11   8  -2    5.70    2.60
  11   8  -2    7.30    3.00
  10  -8  -2   23.10    3.50
  10  -8  -2   14.60    3.10
  10  -8  -2   23.50    3.30
 -10  -8   2   18.40    4.40
 -10  -8   2   22.20    4.00
  10  -8  -2   17.40    3.80
  10  -8  -2   21.10    3.80
  10   8  -2   23.10    4.40
 -10   8   2   15.90    3.60
  10   8  -2   17.00    4.20
  10   8  -2   15.40    3.20
 -10   8   2   22.20    6.70
  10   8  -2   26.00    3.60
  -9  -8   2   -3.70    2.60
   9  -8  -2   -1.70    2.50
  -9  -8   2    2.40    1.90
   9  -8  -2    1.20    1.50
  -9  -8   2   -1.70    2.90
  -9  -8   2    3.10    3.70
   9  -8  -2    0.80    1.50
   9  -8  -2    1.70    2.30
   9  -8  -2    5.20    2.70
   9   8  -2    1.90    2.40
  -9   8   2   -3.70    2.90
  -9   8   2   -1.20    5.00
   9   8  -2    3.50    2.20
   9   8  -2    4.50    1.80
   9   8  -2   -0.60    3.10
  -9   8   2    0.70    2.50
   9   8  -2    1.70    2.10
  -8  -8   2  216.08   20.60
  -8  -8   2  219.28   20.60
   8  -8  -2  251.77   20.10
   8  -8  -2  227.58   20.30
  -8  -8   2  251.57   20.20
   8  -8  -2  249.78   20.00
   8  -8  -2  225.88   19.50
  -8  -8   2  244.88   20.00
   8  -8  -2  261.67   19.70
  -8  -8   2  229.48   19.90
   8   8  -2  249.88   19.90
  -8   8   2  257.37   20.50
   8   8  -2  274.27   20.00
  -8   8   2  292.17   20.90
   8   8  -2  268.77   20.80
   7  -8  -2  546.25   42.90
  -7  -8   2  521.05   42.90
   7  -8  -2  501.25   43.10
  -7  -8   2  522.35   43.40
  -7  -8   2  572.04   42.90
   7  -8  -2  545.85   43.00
  -7  -8   2  543.75   43.00
   7  -8  -2  588.94   42.80
   7  -8  -2  469.55   42.50
  -7  -8   2  491.55   43.40
   7   8  -2  633.94   43.80
  -7   8   2  567.44   43.20
  -7   8   2  615.24   43.40
   7   8  -2  540.55   42.80
   7   8  -2  570.74   43.40
   6  -8  -2   62.89    6.20
  -6  -8   2   52.79    6.60
  -6  -8   2   61.79    5.20
   6  -8  -2   56.99    5.20
  -6  -8   2   54.89    6.70
  -6  -8   2   63.09    6.00
  -6  -8   2   59.99    6.20
  -6  -8   2   60.09    6.00
   6  -8  -2   62.49    5.90
   6  -8  -2   67.39    5.90
  -6   8   2   62.09    6.20
   6   8  -2   63.49    5.80
  -6   8   2   71.79    5.10
   6   8  -2   64.59    5.20
   6   8  -2   64.69    5.90
  -6   8   2   58.89    5.90
   6   8  -2   64.19    6.80
  -6   8   2   74.89    6.20
   6   8  -2   75.09    7.10
   6   8  -2   57.19    6.70
   5  -8  -2   -1.50    1.20
  -5  -8   2   -1.20    1.80
   5  -8  -2    1.20    1.50
  -5  -8   2   -0.40    1.30
  -5  -8   2   -0.70    1.60
  -5  -8   2   -0.20    0.40
  -5  -8   2   -0.80    1.40
  -5  -8   2    0.40    1.90
   5  -8  -2   -0.20    1.40
   5  -8  -2    1.50    2.40
  -5   8   2    2.20    1.90
   5   8  -2   -1.20    2.20
   5   8  -2    2.00    1.50
   5   8  -2    0.20    1.20
  -5   8   2   -0.70    1.60
   5   8  -2    0.40    1.80
  -5   8   2   -0.30    1.30
  -5   8   2   -0.30    1.40
   5   8  -2    1.00    1.30
  -5   8   2   -3.70    3.70
   5   8  -2   -2.60    2.00
  -4  -8   2  211.58   16.10
  -4  -8   2  201.08   16.20
  -4  -8   2  222.38   16.30
  -4  -8   2  188.18   16.40
   4  -8  -2  187.08   15.60
   4  -8  -2  242.18   16.40
  -4  -8   2  187.48   16.50
   4  -8  -2  198.88   16.10
   4  -8  -2  210.38   16.20
  -4   8   2  186.08   16.30
   4   8  -2  202.88   16.60
   4   8  -2  178.78   16.40
   4   8  -2  201.68   16.00
  -4   8   2  211.18   16.10
   4   8  -2  204.88   16.00
   3  -8  -2   60.69    5.80
  -3  -8   2   79.39    6.00
   3  -8  -2   70.19    6.00
  -3  -8   2   58.89    5.60
  -3  -8   2   64.59    6.30
  -3  -8   2   64.09    6.40
  -3  -8   2   63.29    5.70
  -3  -8   2   61.89    5.90
   3  -8  -2   68.09    6.00
  -3   8   2   72.69    5.70
   3   8  -2   63.49    6.00
   3   8  -2   56.79    6.10
   3   8  -2   62.49    6.20
   3   8  -2   70.69    5.60
   3   8  -2   71.69    5.70
   3   8  -2   81.59    7.30
  -3   8   2   72.49    6.10
  -2  -8   2   -0.70    1.30
  -2  -8   2   -0.10    1.10
  -2  -8   2   -0.60    0.90
   2  -8  -2    1.80    1.50
   2  -8  -2   -1.20    1.50
   2  -8  -2    1.00    1.10
  -2  -8   2    1.60    1.50
   2  -8  -2    0.10    1.00
   2  -8  -2   -0.40    1.10
  -2  -8   2    1.10    1.60
  -2   8   2    0.20    0.40
   2   8  -2    0.90    1.40
  -2   8   2    1.10    0.90
  -2   8   2    6.20    2.00
   2   8  -2    1.30    0.90
   2   8  -2    1.00    0.90
  -2   8   2    1.60    1.10
   2   8  -2    1.10    1.40
  -2   8   2   -0.50    1.30
  -2   8   2    0.80    1.10
  -2   8   2    0.60    1.00
  -1  -8   2  262.77   18.70
  -1  -8   2  208.18   18.20
   1  -8  -2  213.88   18.50
  -1  -8   2  212.28   18.30
  -1  -8   2  268.67   18.60
   1  -8  -2  224.48   18.20
   1  -8  -2  239.28   18.70
   1   8  -2  205.48   18.50
  -1   8   2  216.28   18.20
  -1   8   2  228.18   18.20
   1   8  -2  224.48   18.30
  -1   8   2  222.48   18.50
   1   8  -2  263.27   18.20
   1   8  -2  235.88   18.00
   1   8  -2  227.48   18.40
  -1   8   2  264.27   18.50
   0  -8   2  342.77   27.50
   0  -8  -2  396.56   27.80
   0  -8  -2  361.16   27.50
   0  -8  -2  337.97   27.70
   0  -8   2  314.17   27.40
   0  -8   2  364.16   27.40
   0  -8  -2  360.46   27.90
   0   8  -2  363.46   27.70
   0   8   2  401.96   27.80
   0   8   2  326.37   27.40
   0   8  -2  367.16   27.60
   0   8   2  319.47   27.80
   0   8   2  332.97   27.50
   0   8  -2  371.66   27.60
   0   8   2  331.87   27.30
  -1  -8  -2  744.33   60.79
   1  -8   2  758.82   60.49
  -1  -8  -2  760.92   60.99
  -1  -8  -2  796.02   60.59
  -1  -8  -2  885.11   60.59
  -1  -8  -2  804.62   60.89
   1  -8   2  748.73   60.59
   1  -8   2  839.82   60.39
   1   8   2  753.32   60.49
   1   8   2  723.83   60.89
  -1   8  -2  802.02   60.59
   1   8   2  686.23   60.39
   1   8   2  711.03   60.49
  -1   8  -2  842.42   60.79
   1   8   2  855.71   60.89
  -1   8  -2  804.12   60.59
   2  -8   2  228.38   16.60
  -2  -8  -2  220.98   16.70
   2  -8   2  198.98   16.80
  -2  -8  -2  200.98   17.30
   2  -8   2  235.98   16.60
  -2  -8  -2  216.88   16.60
  -2  -8  -2  205.48   17.20
   2  -8   2  218.28   16.60
  -2  -8  -2  221.28   16.80
  -2  -8  -2  193.18   17.10
   2   8   2  188.68   16.70
  -2   8  -2  232.38   16.90
  -2   8  -2  222.88   16.80
   2   8   2  227.28   17.10
   2   8   2  208.08   16.80
   2   8   2  193.78   16.70
   2   8   2  232.28   17.50
   2   8   2  183.58   17.20
   3  -8   2  428.66   34.10
  -3  -8  -2  429.66   34.10
  -3  -8  -2  413.56   34.40
  -3  -8  -2  474.05   34.20
  -3  -8  -2  442.26   33.90
  -3  -8  -2  411.26   34.60
  -3  -8  -2  420.86   34.70
   3   8   2  430.16   35.20
   3   8   2  462.75   34.80
   3   8   2  402.96   34.60
   3   8   2  475.85   34.50
  -3   8  -2  460.95   34.20
  -3   8  -2  444.66   34.20
  -4  -8  -2    1.30    2.00
   4  -8   2    0.50    1.10
  -4  -8  -2    2.10    1.20
  -4  -8  -2    0.60    0.90
  -4  -8  -2    2.80    1.50
  -4  -8  -2   -1.10    2.00
   4  -8   2    2.00    1.70
   4  -8   2    1.60    1.70
  -4  -8  -2    0.50    1.50
  -4   8  -2   -2.70    2.80
   4   8   2    1.00    2.10
  -4   8  -2    3.40    1.30
   4   8   2    1.30    2.40
  -4   8  -2    0.70    0.80
  -4   8  -2    4.90    2.20
  -4   8  -2    1.40    1.70
   4   8   2    1.70    3.40
  -4   8  -2    0.30    1.30
   4   8   2    3.20    1.50
  -5  -8  -2  153.98   11.70
  -5  -8  -2  150.68   12.10
  -5  -8  -2  128.19   12.80
   5  -8   2  155.78   12.60
  -5  -8  -2  141.09   12.00
  -5  -8  -2  135.49   12.40
   5  -8   2  155.28   11.90
  -5  -8  -2  137.19   12.90
   5   8   2  130.69   12.80
   5   8   2  161.18   12.40
  -5   8  -2  162.18   12.10
   5   8   2  161.28   13.80
  -5   8  -2  154.88   13.50
   5   8   2  139.59   13.00
  -6  -8  -2  508.45   40.70
  -6  -8  -2  479.65   41.00
  -6  -8  -2  447.46   41.30
   6  -8   2  550.34   40.60
  -6  -8  -2  459.15   41.30
   6  -8   2  491.75   41.20
  -6  -8  -2  530.35   40.70
   6   8   2  556.54   40.90
   6   8   2  477.05   41.80
   6   8   2  531.65   40.50
  -6   8  -2  538.35   40.70
  -6   8  -2  575.74   41.40
   6   8   2  551.14   42.30
   6   8   2  525.55   41.50
  -6   8  -2  512.25   41.80
  -6   8  -2  597.74   40.80
   7  -8   2    0.20    2.40
  -7  -8  -2    0.60    2.00
  -7  -8  -2    0.80    1.70
  -7  -8  -2   -3.50    2.70
   7  -8   2   -0.90    1.50
  -7  -8  -2   -1.60    2.10
   7   8   2   -0.30    1.40
   7   8   2   -0.40    1.80
   7   8   2   -0.50    1.10
  -7   8  -2   -1.50    1.50
  -7   8  -2   -1.80    2.40
   8  -8   2   10.00    3.10
  -8  -8  -2    8.80    2.20
  -8  -8  -2    6.60    3.50
  -8  -8  -2    8.80    2.50
   8  -8   2   11.60    2.20
   8  -8   2   12.30    2.80
  -8   8  -2   11.40    3.30
  -8   8  -2    0.90    4.90
   8   8   2    4.50    3.50
   8   8   2   11.00    2.30
   8   8   2    9.50    2.00
   8   8   2    7.00    2.30
  -8   8  -2    9.60    2.30
  -9  -8  -2   -0.20    3.30
   9  -8   2    1.10    1.90
  -9  -8  -2   -0.40    2.50
  -9  -8  -2   -0.40    2.00
   9  -8   2    2.00    3.00
  -9   8  -2   -0.30    2.90
  -9   8  -2   -5.60    4.80
   9   8   2   -1.30    3.40
   9   8   2    2.30    2.00
   9   8   2    0.20    1.80
   9   8   2   -2.90    1.90
  10  -8   2    9.70    2.40
 -10  -8  -2    7.20    4.00
 -10  -8  -2    6.40    2.90
  10  -8   2    4.40    3.60
 -10  -8  -2    5.00    2.50
  10  -8   2    7.80    3.20
  10   8   2   11.60    2.50
 -10   8  -2    6.10    5.70
  10   8   2    5.70    4.10
 -10   8  -2    6.40    2.50
 -10   8  -2    7.00    3.60
  10   8   2    3.80    2.60
  10   8   2    8.70    2.30
  11  -8   2    5.80    3.50
 -11  -8  -2    4.10    4.30
  11  -8   2    1.90    2.50
 -11  -8  -2    3.90    2.70
 -11  -8  -2    6.20    3.10
  11  -8   2    2.60    3.90
  11   8   2    2.70    2.70
  11   8   2    5.00    4.30
  11   8   2    1.30    2.30
  11   8   2   -1.00    2.50
 -11   8  -2    0.40    6.00
 -11   8  -2    5.40    3.80
 -11   8  -2    5.20    2.80
  12  -8   2   16.00    4.30
 -12  -8  -2   13.30    5.10
 -12  -8  -2   15.10    3.60
  12   8   2   10.80    3.00
  12   8   2   18.10    3.50
 -12   8  -2    9.80    3.50
 -12   8  -2    9.80    4.50
  12   8   2   15.60    3.50
 -12   8  -2   14.10    7.30
  13  -8   2   24.30    6.00
  13  -8   2   27.10    5.30
 -13  -8  -2   17.80    4.30
 -13  -8  -2   29.90    6.40
 -13  -8  -2   23.60    4.90
  13   8   2   23.50    4.30
 -13   8  -2   17.30    5.40
  13   8   2   27.50    4.40
  14  -8   2  224.28   20.20
 -14  -8  -2  245.58   22.30
 -14  -8  -2  239.98   20.20
  14  -8   2  209.28   22.30
 -14   8  -2  196.18   21.20
  14   8   2  223.68   19.60
 -14   8  -2  268.57   24.50
 -15  -9   2  165.38   21.20
  15   9  -2  128.89   16.20
 -14  -9   2    5.60    5.30
 -14  -9   2   -3.00    4.80
  14  -9  -2    0.80    4.10
  14  -9  -2    0.40    4.60
 -14   9   2    5.60    8.10
  14   9  -2   -4.60    3.30
 -14   9   2    2.00    4.30
  13  -9  -2    7.90    4.30
 -13  -9   2   13.50    5.30
  13  -9  -2    6.20    3.60
 -13  -9   2    7.40    4.40
[truncated: 5,217,924 more chars]
